# Supplementary material for: Breaking the reproducibility barrier with standardized protocols for plant–microbiome research
Source: PLoS Biol. 2025 Sep 8;23(9):e3003358. doi: 10.1371/journal.pbio.3003358 (PMC12416739; doi:10.1371/journal.pbio.3003358)
Supplement: S1 Table — (XLSX) [file pbio.3003358.s012.xlsx]

## Sheet: Table_S1
Lab	Root scanner model	Growth chamber model	Lights type (LED, fluorescent)	PPFD (umol/m2/s) measured at the shelf level	Humidity control (set to 70%) (yes/no)	Pendant logger UA-002-64, put into growth chamber date (month-day-year)	d-10 Seed sterilization date	d-7 Seed germination date	d-4 EcoFAB setup date	d0 SynCom innoculation date	d7 water refill	d14 water ferill	d22 Harvest and sampling	Note
A	HP Scanjet G4050	Percival plant tissue culture chamber CU-36L5	fluorescent tube	110-140	no	2023-04-17	2023-04-14	2023-04-17	2023-04-20	2023-04-24	2023-05-01	2023-05-08	2023-05-16	HOBO logger UA-002-64 stopped logging on 5/01/2023.
B	Epson Perfection V850 Pro	Conviron growth chamber ATC80	fluorescent tube	111	no	2023-05-29	2023-05-26	2023-05-29	2023-06-01	2023-06-05	2023-06-12	2023-06-19	2023-06-27	HOBO logger UA-002-64 stopped logging on 6/14/2023.
C	Epson Perfection V850 Pro	Percival Arabidopsis chamber AR-22L	LED	120-130	no	2023-05-01	2023-04-28	2023-05-01	2023-05-04	2023-05-08	2023-05-15	2023-05-22	2023-05-30
D	Epson Perfection V600 Photo	Panasonic MLR-352 plant growth chamber	fluorescent tube	101-125	no	2023-04-21	2023-04-18	2023-04-21	2023-04-24	2023-04-28	2023-05-05	2023-05-12	2023-05-20	No MX2202 Bluetooth logger reading covering the experimental period.
E	Epson expression 1680 scanner	Percival Arabidopsis Chamber AR‐22L1pLED	LED	not measured	yes	2024-05-04	2023-04-28	2023-05-01	2023-05-04	2023-05-08	2023-05-15	2023-05-22	2023-05-30	MX2202 Bluetooth logger stopped logging on 5/20/2023.
