# Supplementary material for: Breaking the reproducibility barrier with standardized protocols for plant–microbiome research
Source: PLoS Biol. 2025 Sep 8;23(9):e3003358. doi: 10.1371/journal.pbio.3003358 (PMC12416739; doi:10.1371/journal.pbio.3003358)
Supplement: S2 Table — (XLSX) [file pbio.3003358.s013.xlsx]

## Sheet: Table_S2
Isolate name	IMG/M link	Taxon ID	GOLD Project ID	GenBank assembly	NCBI link	Ratio CFU/ml at OD 1	OD for ratio determination	Method for ratio determination	Culture medium	SynCom17	SynCom16
Rhizobium sp. OAE497	https://img.jgi.doe.gov/cgi-bin/m/main.cgi?section=TaxonDetail&page=taxonDetail&taxon_oid=2931775946	2931775946	Gp0589671	GCA_040546565.1	https://www.ncbi.nlm.nih.gov/datasets/genome/GCF_040546565.1/	1945454545	0.11	Plate	1/10 R2A	TRUE	TRUE
Bosea sp. OAE506	https://img.jgi.doe.gov/cgi-bin/m/main.cgi?section=TaxonDetail&page=taxonDetail&taxon_oid=2931782253	2931782253	Gp0589672	GCA_040546595.1	https://www.ncbi.nlm.nih.gov/datasets/genome/GCF_040546595.1/	10533333333	0.1	Plate	R2A	TRUE	TRUE
Marmoricola sp. OAE513	https://img.jgi.doe.gov/cgi-bin/m/main.cgi?section=TaxonDetail&page=taxonDetail&taxon_oid=2931787146	2931787146	Gp0589673	GCA_040546585.1	https://www.ncbi.nlm.nih.gov/datasets/genome/GCF_040546585.1/	3066666667	0.05	Plate	R2A	TRUE	TRUE
Methylobacterium sp. OAE515	https://img.jgi.doe.gov/cgi-bin/m/main.cgi?section=TaxonDetail&page=taxonDetail&taxon_oid=2931791092	2931791092	Gp0589674	GCA_041806315.1	https://www.ncbi.nlm.nih.gov/datasets/genome/GCF_041806315.1/	2780000000	0.05	Plate	R2A	TRUE	TRUE
Gottfriedia sp. OAE603	https://img.jgi.doe.gov/cgi-bin/m/main.cgi?section=TaxonDetail&page=taxonDetail&taxon_oid=2931797537	2931797537	Gp0588949	GCA_040543965.1	https://www.ncbi.nlm.nih.gov/datasets/genome/GCF_040543965.1/	1.11336e+09	0.05	Hemocytometer	LB	TRUE	TRUE
Mucilaginibacter sp. OAE612	https://img.jgi.doe.gov/cgi-bin/m/main.cgi?section=TaxonDetail&page=taxonDetail&taxon_oid=2931861231	2931861231	Gp0588952	GCA_041806395.1	https://www.ncbi.nlm.nih.gov/datasets/genome/GCF_041806395.1/	3.08824e+08	0.17	Plate	R2A	TRUE	TRUE
Paenibacillus sp. OAE614	https://img.jgi.doe.gov/cgi-bin/m/main.cgi?section=TaxonDetail&page=taxonDetail&taxon_oid=2931801854	2931801854	Gp0589675	GCA_040546645.1	https://www.ncbi.nlm.nih.gov/datasets/genome/GCF_040546645.1/	1.46377e+08	0.23	Plate	R2A	TRUE	TRUE
Bradyrhizobium sp. OAE829	https://img.jgi.doe.gov/cgi-bin/m/main.cgi?section=TaxonDetail&page=taxonDetail&taxon_oid=2931808876	2931808876	Gp0589676	GCA_040546575.1	https://www.ncbi.nlm.nih.gov/datasets/genome/GCF_040546575.1/	7.91667e+08	0.28	Plate	1/10 R2A	TRUE	TRUE
Chitinophaga sp. OAE865	https://img.jgi.doe.gov/cgi-bin/m/main.cgi?section=TaxonDetail&page=taxonDetail&taxon_oid=2931817136	2931817136	Gp0589677	GCA_040546735.1	https://www.ncbi.nlm.nih.gov/datasets/genome/GCF_040546735.1/	7430555556	0.36	Plate	R2A	TRUE	TRUE
Lysobacter sp. OAE881	https://img.jgi.doe.gov/cgi-bin/m/main.cgi?section=TaxonDetail&page=taxonDetail&taxon_oid=2931823763	2931823763	Gp0589678	GCA_040546665.1	https://www.ncbi.nlm.nih.gov/datasets/genome/GCF_040546665.1/	9743589744	0.13	Plate	R2A	TRUE	TRUE
Mycobacterium sp. OAE908	https://img.jgi.doe.gov/cgi-bin/m/main.cgi?section=TaxonDetail&page=taxonDetail&taxon_oid=2852593896	2852593896	Gp0440934	GCA_017872775.1	https://www.ncbi.nlm.nih.gov/datasets/genome/GCF_017872775.1/	1.38333e+08	0.04	Plate	1/10 R2A	TRUE	TRUE
Arthrobacter sp. OAP107	https://img.jgi.doe.gov/cgi-bin/m/main.cgi?section=TaxonDetail&page=taxonDetail&taxon_oid=2931867202	2931867202	Gp0588953	GCA_040546765.1	https://www.ncbi.nlm.nih.gov/datasets/genome/GCF_040546765.1/	1211111111	0.15	Plate	R2A	TRUE	TRUE
Brevibacillus sp. OAP136	https://img.jgi.doe.gov/cgi-bin/m/main.cgi?section=TaxonDetail&page=taxonDetail&taxon_oid=2931855177	2931855177	Gp0588951	GCA_040544025.1	https://www.ncbi.nlm.nih.gov/datasets/genome/GCF_040544025.1/	1.10758e+08	0.11	Plate	R2A	TRUE	TRUE
Variovorax sp. OAS795	https://img.jgi.doe.gov/cgi-bin/m/main.cgi?section=TaxonDetail&page=taxonDetail&taxon_oid=2931827682	2931827682	Gp0588950	GCA_040546685.1	https://www.ncbi.nlm.nih.gov/datasets/genome/GCF_040546685.1/	15909090909	0.22	Plate	R2A	TRUE	TRUE
Rhodococcus sp. OAS809	https://img.jgi.doe.gov/cgi-bin/m/main.cgi?section=TaxonDetail&page=taxonDetail&taxon_oid=2931833612	2931833612	Gp0589680	GCA_040546695.1	https://www.ncbi.nlm.nih.gov/datasets/genome/GCF_040546695.1/	2666666667	0.16	Plate	R2A	TRUE	TRUE
Paraburkholderia sp. OAS925	https://img.jgi.doe.gov/cgi-bin/m/main.cgi?section=TaxonDetail&page=taxonDetail&taxon_oid=2931840637	2931840637	Gp0589681	GCA_040543975.1	https://www.ncbi.nlm.nih.gov/datasets/genome/GCF_040543975.1/	6774193548	0.31	Plate	R2A	TRUE	FALSE
Niastella sp. OAS944	https://img.jgi.doe.gov/cgi-bin/m/main.cgi?section=TaxonDetail&page=taxonDetail&taxon_oid=2931847253	2931847253	Gp0589682	GCA_040546725.1	https://www.ncbi.nlm.nih.gov/datasets/genome/GCF_040546725.1/	1.78571e+08	0.14	Plate	1/10 R2A	TRUE	TRUE
