# Supplementary material for: Breaking the reproducibility barrier with standardized protocols for plant–microbiome research
Source: PLoS Biol. 2025 Sep 8;23(9):e3003358. doi: 10.1371/journal.pbio.3003358 (PMC12416739; doi:10.1371/journal.pbio.3003358)
Supplement: S3 Table — Samples labeled “none” are Axenic plant controls, “Gly” are glycerol stocks of inoculum. (XLSX) [file pbio.3003358.s014.xlsx]

## Sheet: Table_S3
	16S sequencing read counts																				Normalized microbial 16S read counts (plant reads excluded)
JGI 16S-seq name	Arthrobacter sp. OAP107	Gottfriedia sp. OAE603	Bosea sp. OAE506	Bradyrhizobium sp. OAE829	Brevibacillus sp. OAP136	Paraburkholderia sp. OAS925	Chitinophaga sp. OAE865	Lysobacter sp. OAE881	Marmoricola sp. OAE513	Methylobacterium sp. OAE515	Mucilaginibacter sp. OAE612	Mycobacterium sp. OAE908	Niastella sp. OAS944	Paenibacillus sp. OAE614	Plant	Rhizobium sp. OAE497	Rhodococcus sp. OAS809	Unk	Variovorax sp. OAS795		JGI 16S-seq name	Arthrobacter sp. OAP107	Gottfriedia sp. OAE603	Bosea sp. OAE506	Bradyrhizobium sp. OAE829	Brevibacillus sp. OAP136	Paraburkholderia sp. OAS925	Chitinophaga sp. OAE865	Lysobacter sp. OAE881	Marmoricola sp. OAE513	Methylobacterium sp. OAE515	Mucilaginibacter sp. OAE612	Mycobacterium sp. OAE908	Niastella sp. OAS944	Paenibacillus sp. OAE614	Rhizobium sp. OAE497	Rhodococcus sp. OAS809	Unk	Variovorax sp. OAS795
LabA-Media_08_16Syn	0	0	11	0	0	0	0	0	0	12208	46	1	6	0	0	0	3720	0	0		LabA-Media_08_16Syn	0	0	0.000687844	0	0	0	0	0	0	0.763382	0.00287644	6.25313e-05	0.000375188	0	0	0.232616	0	0
LabA-Media_09_16Syn	0	0	0	1	0	131	0	0	0	136085	208	0	0	0	0	0	346	94	19		LabA-Media_09_16Syn	0	0	0	7.30546e-06	0	0.000957015	0	0	0	0.994163	0.00151953	0	0	0	0	0.00252769	0.000686713	0.000138804
LabA-Media_10_16Syn	3	0	0	11	0	2	0	0	0	12620	3	0	0	9	0	0	3112	1	0		LabA-Media_10_16Syn	0.000190343	0	0	0.000697925	0	0.000126896	0	0	0	0.800711	0.000190343	0	0	0.00057103	0	0.197449	6.34478e-05	0
LabA-Media_11_16Syn	0	38	0	0	0	0	228	0	0	69120	158	0	0	0	0	0	483	0	0		LabA-Media_11_16Syn	0	0.000542648	0	0	0	0	0.00325589	0	0	0.987048	0.00225627	0	0	0	0	0.00689734	0	0
LabA-Media_12_16Syn	0	0	0	15	0	0	0	0	0	16047	6	0	0	0	0	0	426	0	0		LabA-Media_12_16Syn	0	0	0	0.000909422	0	0	0	0	0	0.972899	0.000363769	0	0	0	0	0.0258276	0	0
LabA-Media_13_16Syn	135	17	71	93	0	0	0	0	0	81144	330	0	0	39	0	52	4896	88	0		LabA-Media_13_16Syn	0.00155414	0.000195706	0.00081736	0.00107063	0	0	0	0	0	0.934139	0.003799	0	0	0.000448973	0.00059863	0.0563633	0.00101307	0
LabA-Media_14_16Syn	9	0	0	14	22	31	0	0	0	35834	0	0	0	0	0	0	494	16	0		LabA-Media_14_16Syn	0.000247117	0	0	0.000384404	0.000604064	0.000851181	0	0	0	0.98391	0	0	0	0	0	0.013564	0.000439319	0
LabB-Media_08_16Syn	2	0	0	2	0	5	0	0	0	756	65	2450	7	25	0	0	10959	0	0		LabB-Media_08_16Syn	0.000140144	0	0	0.000140144	0	0.000350361	0	0	0	0.0529746	0.00455469	0.171677	0.000490505	0.0017518	0	0.767921	0	0
LabB-Media_09_16Syn	0	0	0	8	0	0	151	0	0	17642	46	1739	13	560	0	1	20050	7	1		LabB-Media_09_16Syn	0	0	0	0.000198916	0	0	0.00375454	0	0	0.438659	0.00114377	0.0432393	0.000323238	0.0139241	2.48645e-05	0.498533	0.000174051	2.48645e-05
LabB-Media_10_16Syn	3	0	0	17	1	2	5	1	0	12116	25	339	13	3	0	0	10788	15	0		LabB-Media_10_16Syn	0.000128601	0	0	0.000728738	4.28669e-05	8.57339e-05	0.000214335	4.28669e-05	0	0.519376	0.00107167	0.0145319	0.00055727	0.000128601	0	0.462449	0.000643004	0
LabB-Media_11_16Syn	0	0	0	0	4	0	0	0	0	2484	10	3198	9	12	0	4	19367	39	1		LabB-Media_11_16Syn	0	0	0	0	0.000159185	0	0	0	0	0.0988539	0.000397962	0.127268	0.000358166	0.000477555	0.000159185	0.770734	0.00155205	3.97962e-05
LabB-Media_12_16Syn	213	0	0	3	37	57	0	1	0	117695	1090	11964	41	173	0	157	20372	265	6		LabB-Media_12_16Syn	0.00140063	0	0	1.97272e-05	0.000243303	0.000374818	0	6.57575e-06	0	0.773932	0.00716756	0.0786722	0.000269606	0.0011376	0.00103239	0.133961	0.00174257	3.94545e-05
LabB-Media_13_16Syn	0	0	0	0	0	0	0	0	0	3673	2	4098	4	2	0	0	36538	6	0		LabB-Media_13_16Syn	0	0	0	0	0	0	0	0	0	0.0828689	4.51233e-05	0.0924576	9.02466e-05	4.51233e-05	0	0.824358	0.00013537	0
LabB-Media_14_16Syn	4	0	0	4	0	1	0	0	0	14367	60	27728	0	0	0	0	984	19	0		LabB-Media_14_16Syn	9.26634e-05	0	0	9.26634e-05	0	2.31658e-05	0	0	0	0.332824	0.00138995	0.642343	0	0	0	0.0227952	0.000440151	0
LabC-Media_08_16Syn	70	0	3	13	13698	0	1	1	0	33699	404	725	58	23	0	4	92960	35	1		LabC-Media_08_16Syn	0.000494019	0	2.11722e-05	9.17464e-05	0.0966724	0	7.05741e-06	7.05741e-06	0	0.237828	0.00285119	0.00511662	0.00040933	0.00016232	2.82296e-05	0.656057	0.000247009	7.05741e-06
LabC-Media_09_16Syn	61	1674	1	99	107	76	0	179	0	2427	2412	68665	550	685	0	54	59	94	0		LabC-Media_09_16Syn	0.000790739	0.0217	1.29629e-05	0.00128333	0.00138703	0.000985183	0	0.00232037	0	0.0314611	0.0312666	0.8901	0.00712962	0.00887961	0.000699999	0.000764813	0.00121852	0
LabC-Media_10_16Syn	1	0	0	0	3	0	1	0	0	105	1	395	0	1	0	2	37729	0	0		LabC-Media_10_16Syn	2.6152e-05	0	0	0	7.8456e-05	0	2.6152e-05	0	0	0.00274596	2.6152e-05	0.01033	0	2.6152e-05	5.2304e-05	0.986689	0	0
LabC-Media_11_16Syn	0	0	0	0	0	0	0	0	0	134	40	7144	0	14	0	1	28641	7	11		LabC-Media_11_16Syn	0	0	0	0	0	0	0	0	0	0.00372305	0.00111136	0.198489	0	0.000388975	2.7784e-05	0.79576	0.000194488	0.000305623
LabC-Media_12_16Syn	0	0	0	0	0	2	0	0	4	416	14	5526	4	0	0	0	26561	1	0		LabC-Media_12_16Syn	0	0	0	0	0	6.14855e-05	0	0	0.000122971	0.012789	0.000430398	0.169884	0.000122971	0	0	0.816558	3.07427e-05	0
LabC-Media_13_16Syn	0	637	54	270	270	86	968	0	0	18757	3736	2117	292	411	0	117	37754	1884	42		LabC-Media_13_16Syn	0	0.00945174	0.000801246	0.00400623	0.00400623	0.00127606	0.0143631	0	0	0.278314	0.0554344	0.0314118	0.00433267	0.00609838	0.00173603	0.56019	0.0279546	0.000623192
LabC-Media_14_16Syn	0	0	0	0	0	0	0	0	0	233	0	25241	0	0	0	1	6174	0	0		LabC-Media_14_16Syn	0	0	0	0	0	0	0	0	0	0.007362	0	0.797529	0	0	3.15966e-05	0.195077	0	0
LabD-Media_08_16Syn	1932	0	0	122	0	4	3390	4	0	22842	101	0	0	27	0	0	19555	40	3		LabD-Media_08_16Syn	0.0402332	0	0	0.00254061	0	8.32986e-05	0.0705956	8.32986e-05	0	0.475677	0.00210329	0	0	0.000562266	0	0.407226	0.000832986	6.2474e-05
LabD-Media_09_16Syn	1	0	0	0	0	0	0	3	3	4967	70	3	1	1	0	9	12471	6	0		LabD-Media_09_16Syn	5.70288e-05	0	0	0	0	0	0	0.000171086	0.000171086	0.283262	0.00399202	0.000171086	5.70288e-05	5.70288e-05	0.000513259	0.711206	0.000342173	0
LabD-Media_10_16Syn	6	0	0	0	16	23	0	6	0	902	44	16663	0	4	0	2	346	9	0		LabD-Media_10_16Syn	0.000332945	0	0	0	0.000887853	0.00127629	0	0.000332945	0	0.0500527	0.0024416	0.924643	0	0.000221963	0.000110982	0.0191998	0.000499417	0
LabD-Media_11_16Syn	1285	0	0	196	0	37	0	0	0	32580	498	72	121	0	87	162	4295	192	4		LabD-Media_11_16Syn	0.0325795	0	0	0.00496932	0	0.000938086	0	0	0	0.826023	0.0126261	0.00182547	0.0030678	0	0.0041073	0.108894	0.00486791	0.000101415
LabD-Media_12_16Syn	5	8	0	11	0	4	1	0	0	1351	24	1	4	1	39	24	363	167	1		LabD-Media_12_16Syn	0.00254453	0.00407125	0	0.00559796	0	0.00203562	0.000508906	0	0	0.687532	0.0122137	0.000508906	0.00203562	0.000508906	0.0122137	0.184733	0.0849873	0.000508906
LabD-Media_13_16Syn	5	0	0	11	0	7	0	0	0	6708	31	12	0	1	0	16	1647	689	1		LabD-Media_13_16Syn	0.000547765	0	0	0.00120508	0	0.000766871	0	0	0	0.734882	0.00339614	0.00131464	0	0.000109553	0.00175285	0.180434	0.075482	0.000109553
LabD-Media_14_16Syn	208	0	0	10	0	0	0	0	0	34092	22	0	19	45	0	11	9973	105	1		LabD-Media_14_16Syn	0.00467563	0	0	0.00022479	0	0	0	0	0	0.766353	0.000494538	0	0.000427101	0.00101155	0.000247269	0.224183	0.00236029	2.2479e-05
LabE-Media_08_16Syn	114	0	0	0	3	0	8	1	0	3517	49	0	0	0	0	1	60681	0	0		LabE-Media_08_16Syn	0.0017709	0	0	0	4.66027e-05	0	0.000124274	1.55342e-05	0	0.0546339	0.000761177	0	0	0	1.55342e-05	0.942632	0	0
LabE-Media_09_16Syn	0	0	0	4	0	5	60	0	0	31998	12	0	0	3	1	0	836	7	0		LabE-Media_09_16Syn	0	0	0	0.000121488	0	0.00015186	0.00182232	0	0	0.971845	0.000364465	0	0	9.11162e-05	0	0.025391	0.000212604	0
LabE-Media_10_16Syn	3	4	0	0	0	0	0	0	0	92289	69	474	0	0	0	0	53696	0	1		LabE-Media_10_16Syn	2.04728e-05	2.7297e-05	0	0	0	0	0	0	0	0.629804	0.000470874	0.0032347	0	0	0	0.366436	0	6.82426e-06
LabE-Media_11_16Syn	5	0	0	5	0	25	2	2	0	6425	18	0	3	0	0	0	29399	2	0		LabE-Media_11_16Syn	0.00013933	0	0	0.00013933	0	0.000696651	5.5732e-05	5.5732e-05	0	0.179039	0.000501588	0	8.35981e-05	0	0	0.819233	5.5732e-05	0
LabE-Media_12_16Syn	4	0	0	0	7	2	0	0	0	3361	0	0	0	0	0	2	24931	5	0		LabE-Media_12_16Syn	0.000141283	0	0	0	0.000247245	7.06414e-05	0	0	0	0.118713	0	0	0	0	7.06414e-05	0.880581	0.000176604	0
LabE-Media_13_16Syn	6	0	0	0	0	0	0	0	0	6036	3	0	0	0	0	1	37761	0	0		LabE-Media_13_16Syn	0.000136964	0	0	0	0	0	0	0	0	0.137786	6.84822e-05	0	0	0	2.28274e-05	0.861986	0	0
LabE-Media_14_16Syn	220	0	0	3	12	2	989	0	0	16775	9	0	2	7	0	10	38869	0	0		LabE-Media_14_16Syn	0.00386657	0	0	5.27259e-05	0.000210904	3.51506e-05	0.017382	0	0	0.294826	0.000158178	0	3.51506e-05	0.000123027	0.000175753	0.683135	0	0
LabA-Roots_08_16Syn	4	11	0	1	2	1	1	2	0	695	27	204	56	60	6105	1	259	10	0		LabA-Roots_08_16Syn	0.0029985	0.00824588	0	0.000749625	0.00149925	0.000749625	0.000749625	0.00149925	0	0.52099	0.0202399	0.152924	0.041979	0.0449775	0.000749625	0.194153	0.00749625	0
LabA-Roots_09_16Syn	2	1	0	0	1	1	0	0	0	414	4	33	8	5	527	24	11544	0	0		LabA-Roots_09_16Syn	0.000166154	8.30772e-05	0	0	8.30772e-05	8.30772e-05	0	0	0	0.034394	0.000332309	0.00274155	0.000664617	0.000415386	0.00199385	0.959043	0	0
LabA-Roots_10_16Syn	0	6	0	0	1	0	1	1	0	1507	14	29	22	13	67	1	36306	1	0		LabA-Roots_10_16Syn	0	0.000158303	0	0	2.63838e-05	0	2.63838e-05	2.63838e-05	0	0.0397604	0.000369374	0.000765131	0.000580444	0.00034299	2.63838e-05	0.957891	2.63838e-05	0
LabA-Roots_11_16Syn	0	2	0	0	2	0	3	0	0	8837	8	5	23	8	505	35	3999	3	0		LabA-Roots_11_16Syn	0	0.000154739	0	0	0.000154739	0	0.000232108	0	0	0.683714	0.000618956	0.000386847	0.0017795	0.000618956	0.00270793	0.3094	0.000232108	0
LabA-Roots_12_16Syn	0	0	0	0	0	0	0	0	0	538	0	2	0	0	31	1	6002	0	0		LabA-Roots_12_16Syn	0	0	0	0	0	0	0	0	0	0.0822253	0	0.00030567	0	0	0.000152835	0.917316	0	0
LabA-Roots_13_16Syn	4	5	0	0	1	0	0	0	0	262	1	26	8	3	254	11	16146	0	0		LabA-Roots_13_16Syn	0.00024291	0.000303638	0	0	6.07275e-05	0	0	0	0	0.0159106	6.07275e-05	0.00157892	0.00048582	0.000182183	0.000668003	0.980506	0	0
LabA-Roots_14_16Syn	0	0	0	2	1	0	0	0	0	1241	1	22	0	0	41	41	10830	0	0		LabA-Roots_14_16Syn	0	0	0	0.000164772	8.23859e-05	0	0	0	0	0.102241	8.23859e-05	0.00181249	0	0	0.00337782	0.892239	0	0
LabB-Roots_08_16Syn	0	0	0	0	0	2	0	0	0	34	1	168	0	3	85	1	1925	0	0		LabB-Roots_08_16Syn	0	0	0	0	0	0.000937207	0	0	0	0.0159325	0.000468604	0.0787254	0	0.00140581	0.000468604	0.902062	0	0
LabB-Roots_09_16Syn	0	0	0	0	0	0	34	0	0	879	0	780	1	82	310	10	6622	0	0		LabB-Roots_09_16Syn	0	0	0	0	0	0	0.00404377	0	0	0.104543	0	0.0927688	0.000118934	0.00975262	0.00118934	0.787583	0	0
LabB-Roots_10_16Syn	2	3	0	0	2	0	0	0	0	5332	0	417	4	4	476	140	25593	0	0		LabB-Roots_10_16Syn	6.34981e-05	9.52472e-05	0	0	6.34981e-05	0	0	0	0	0.169286	0	0.0132394	0.000126996	0.000126996	0.00444487	0.812554	0	0
LabB-Roots_11_16Syn	0	0	0	0	0	1	0	0	0	100	0	236	0	0	39	15	8218	0	0		LabB-Roots_11_16Syn	0	0	0	0	0	0.000116686	0	0	0	0.0116686	0	0.0275379	0	0	0.00175029	0.958926	0	0
LabB-Roots_12_16Syn	0	1	0	0	0	3	0	0	0	2458	1	923	1	1	181	24	7166	0	0		LabB-Roots_12_16Syn	0	9.45358e-05	0	0	0	0.000283607	0	0	0	0.232369	9.45358e-05	0.0872566	9.45358e-05	9.45358e-05	0.00226886	0.677444	0	0
LabB-Roots_13_16Syn	0	0	0	0	0	0	0	0	0	190	0	353	0	3	286	2	8595	0	0		LabB-Roots_13_16Syn	0	0	0	0	0	0	0	0	0	0.0207809	0	0.0386088	0	0.00032812	0.000218747	0.940063	0	0
LabB-Roots_14_16Syn	0	0	0	1	7	0	0	0	0	3555	3	19436	4	5	2785	17	156	0	0		LabB-Roots_14_16Syn	0	0	0	4.31332e-05	0.000301932	0	0	0	0	0.153339	0.0001294	0.838337	0.000172533	0.000215666	0.000733264	0.00672878	0	0
LabC-Roots_08_16Syn	0	0	0	1	3058	0	0	0	0	309	1	3515	2	0	240	43	7431	0	0		LabC-Roots_08_16Syn	0	0	0	6.96379e-05	0.212953	0	0	0	0	0.0215181	6.96379e-05	0.244777	0.000139276	0	0.00299443	0.517479	0	0
LabC-Roots_09_16Syn	1	1	0	0	1	2	0	0	0	17	2	4164	3	0	453	74	0	0	0		LabC-Roots_09_16Syn	0.000234467	0.000234467	0	0	0.000234467	0.000468933	0	0	0	0.00398593	0.000468933	0.976319	0.0007034	0	0.0173505	0	0	0
LabC-Roots_10_16Syn	0	0	0	0	0	0	10	0	0	108	0	163	0	1	9	6	22694	0	0		LabC-Roots_10_16Syn	0	0	0	0	0	0	0.000435123	0	0	0.00469933	0	0.00709251	0	4.35123e-05	0.000261074	0.987468	0	0
LabC-Roots_11_16Syn	0	1	0	0	1	0	0	0	0	119	1	1500	0	0	33	17	14181	0	0		LabC-Roots_11_16Syn	0	6.32111e-05	0	0	6.32111e-05	0	0	0	0	0.00752212	6.32111e-05	0.0948167	0	0	0.00107459	0.896397	0	0
LabC-Roots_12_16Syn	0	0	0	0	0	0	0	0	0	56	0	4359	1	0	24	11	9275	0	0		LabC-Roots_12_16Syn	0	0	0	0	0	0	0	0	0	0.00408699	0	0.318129	7.2982e-05	0	0.000802803	0.676908	0	0
LabC-Roots_13_16Syn	0	5	0	0	0	0	0	0	0	65	2	4106	1	2	304	9	580	0	0		LabC-Roots_13_16Syn	0	0.00104822	0	0	0	0	0	0	0	0.0136268	0.000419287	0.860797	0.000209644	0.000419287	0.00188679	0.121593	0	0
LabC-Roots_14_16Syn	0	0	0	0	0	0	0	0	0	40	1	1509	2	0	60	30	11092	0	0		LabC-Roots_14_16Syn	0	0	0	0	0	0	0	0	0	0.00315607	7.89017e-05	0.119063	0.000157803	0	0.00236705	0.875178	0	0
LabD-Roots_08_16Syn	80	32	0	1	1	6	114	18	14	4777	15	28	17	6	6849	58	12733	24	0		LabD-Roots_08_16Syn	0.00446329	0.00178532	0	5.57911e-05	5.57911e-05	0.000334747	0.00636019	0.00100424	0.000781076	0.266514	0.000836867	0.00156215	0.000948449	0.000334747	0.00323588	0.710388	0.00133899	0
LabD-Roots_09_16Syn	0	0	0	1	0	0	0	0	1	401	1	88	1	0	483	12	18830	0	0		LabD-Roots_09_16Syn	0	0	0	5.17197e-05	0	0	0	0	5.17197e-05	0.0207396	5.17197e-05	0.00455133	5.17197e-05	0	0.000620636	0.973882	0	0
LabD-Roots_10_16Syn	5	80	0	2	6	1	6	0	1	3639	7	10280	24	32	2401	549	240	4	0		LabD-Roots_10_16Syn	0.000336112	0.00537779	0	0.000134445	0.000403334	6.72224e-05	0.000403334	0	6.72224e-05	0.244622	0.000470557	0.691046	0.00161334	0.00215112	0.0369051	0.0161334	0.000268889	0
LabD-Roots_11_16Syn	6	0	3	3	12	4	12	13	11	12442	2	392	3	15	2556	178	49138	0	1		LabD-Roots_11_16Syn	9.64088e-05	0	4.82044e-05	4.82044e-05	0.000192818	6.42725e-05	0.000192818	0.000208886	0.000176749	0.19992	3.21363e-05	0.00629871	4.82044e-05	0.000241022	0.00286013	0.789556	0	1.60681e-05
LabD-Roots_12_16Syn	0	0	0	0	0	0	0	0	0	111	0	133	0	0	88	1	2332	0	0		LabD-Roots_12_16Syn	0	0	0	0	0	0	0	0	0	0.0430733	0	0.0516104	0	0	0.000388048	0.904928	0	0
LabD-Roots_13_16Syn	5	1	0	0	0	0	0	5	0	2158	1	605	2	4	2843	12	34	1	0		LabD-Roots_13_16Syn	0.00176803	0.000353607	0	0	0	0	0	0.00176803	0	0.763083	0.000353607	0.213932	0.000707214	0.00141443	0.00424328	0.0120226	0.000353607	0
LabD-Roots_14_16Syn	9	0	0	1	0	0	1	0	0	1503	2	73	2	5	1987	471	13477	1	0		LabD-Roots_14_16Syn	0.000578964	0	0	6.43294e-05	0	0	6.43294e-05	0	0	0.096687	0.000128659	0.00469604	0.000128659	0.000321647	0.0302991	0.866967	6.43294e-05	0
LabE-Roots_08_16Syn	384	0	0	1	2	0	87	35	0	1600	472	0	0	0	260	148	9785	0	0		LabE-Roots_08_16Syn	0.0306856	0	0	7.99105e-05	0.000159821	0	0.00695221	0.00279687	0	0.127857	0.0377178	0	0	0	0.0118268	0.781924	0	0
LabE-Roots_09_16Syn	2	13	0	10	5	0	458	3	0	31819	14	159	52	17	4054	701	17204	2	0		LabE-Roots_09_16Syn	3.96361e-05	0.000257635	0	0.000198181	9.90904e-05	0	0.00907668	5.94542e-05	0	0.630591	0.000277453	0.00315107	0.00103054	0.000336907	0.0138925	0.34095	3.96361e-05	0
LabE-Roots_10_16Syn	0	0	0	0	0	0	0	0	0	240	0	34	0	0	10	4	18902	0	0		LabE-Roots_10_16Syn	0	0	0	0	0	0	0	0	0	0.012513	0	0.00177268	0	0	0.000208551	0.985506	0	0
LabE-Roots_11_16Syn	2422	0	0	0	1	0	2	9	0	649	0	1	5	0	220	17	5695	1	0		LabE-Roots_11_16Syn	0.275165	0	0	0	0.000113611	0	0.000227221	0.00102249	0	0.0737332	0	0.000113611	0.000568053	0	0.00193138	0.647012	0.000113611	0
LabE-Roots_12_16Syn	3	0	0	0	28	0	2	0	0	1146	0	2	0	1	84	9	12692	0	0		LabE-Roots_12_16Syn	0.000216092	0	0	0	0.00201686	0	0.000144061	0	0	0.082547	0	0.000144061	0	7.20305e-05	0.000648275	0.914212	0	0
LabE-Roots_13_16Syn	6	3	0	2	2	0	6	3	0	7589	0	4	4	9	3202	107	27118	5	0		LabE-Roots_13_16Syn	0.000172127	8.60635e-05	0	5.73756e-05	5.73756e-05	0	0.000172127	8.60635e-05	0	0.217712	0	0.000114751	0.000114751	0.00025819	0.0030696	0.777956	0.000143439	0
LabE-Roots_14_16Syn	45	0	0	0	3	0	3097	1	0	2111	0	3	1	5	156	109	13315	1	0		LabE-Roots_14_16Syn	0.00240758	0	0	0	0.000160505	0	0.165695	5.35017e-05	0	0.112942	0	0.000160505	5.35017e-05	0.000267508	0.00583168	0.712375	5.35017e-05	0
LabA-Media_15_17Syn	0	0	0	0	0	32575	0	0	0	183	0	0	0	0	0	0	0	4	0		LabA-Media_15_17Syn	0	0	0	0	0	0.994292	0	0	0	0.00558574	0	0	0	0	0	0	0.000122093	0
LabA-Media_16_17Syn	0	0	0	0	0	35291	0	0	0	0	0	0	0	4	0	2	12	0	0		LabA-Media_16_17Syn	0	0	0	0	0	0.99949	0	0	0	0	0	0	0	0.000113286	5.66428e-05	0.000339857	0	0
LabA-Media_17_17Syn	0	0	0	0	0	52593	0	0	0	3	0	0	0	0	0	0	12	0	0		LabA-Media_17_17Syn	0	0	0	0	0	0.999715	0	0	0	5.70255e-05	0	0	0	0	0	0.000228102	0	0
LabA-Media_18_17Syn	0	0	0	0	0	43560	0	0	0	200	0	0	0	0	0	0	7	0	0		LabA-Media_18_17Syn	0	0	0	0	0	0.99527	0	0	0	0.00456965	0	0	0	0	0	0.000159938	0	0
LabA-Media_19_17Syn	0	0	0	0	0	45205	0	0	0	47	0	0	0	0	0	0	12	0	0		LabA-Media_19_17Syn	0	0	0	0	0	0.998697	0	0	0	0.00103835	0	0	0	0	0	0.000265111	0	0
LabA-Media_20_17Syn	1	0	0	0	0	44012	0	0	0	74	2	0	0	0	3	0	20	0	0		LabA-Media_20_17Syn	2.26711e-05	0	0	0	0	0.997801	0	0	0	0.00167766	4.53422e-05	0	0	0	0	0.000453422	0	0
LabA-Media_21_17Syn	10	0	0	0	0	47066	0	0	0	487	0	0	0	0	0	0	89	1	0		LabA-Media_21_17Syn	0.00020985	0	0	0	0	0.987682	0	0	0	0.0102197	0	0	0	0	0	0.00186767	2.0985e-05	0
LabB-Media_15_17Syn	0	0	0	0	0	30018	0	0	0	6	0	0	0	0	0	0	5	0	0		LabB-Media_15_17Syn	0	0	0	0	0	0.999634	0	0	0	0.000199807	0	0	0	0	0	0.000166506	0	0
LabB-Media_16_17Syn	0	0	0	0	0	6021	0	0	0	2	0	1	0	0	0	0	6	0	0		LabB-Media_16_17Syn	0	0	0	0	0	0.998507	0	0	0	0.000331675	0	0.000165837	0	0	0	0.000995025	0	0
LabB-Media_17_17Syn	0	0	0	0	0	56263	0	0	0	49	0	0	0	0	0	0	97	0	0		LabB-Media_17_17Syn	0	0	0	0	0	0.997412	0	0	0	0.000868656	0	0	0	0	0	0.00171958	0	0
LabB-Media_18_17Syn	0	0	0	0	0	66186	0	0	0	4	0	0	0	0	0	0	6	0	0		LabB-Media_18_17Syn	0	0	0	0	0	0.999849	0	0	0	6.04266e-05	0	0	0	0	0	9.06399e-05	0	0
LabB-Media_19_17Syn	0	0	0	0	0	47852	0	0	0	33	0	0	0	0	0	0	29	0	0		LabB-Media_19_17Syn	0	0	0	0	0	0.998706	0	0	0	0.000688734	0	0	0	0	0	0.000605251	0	0
LabB-Media_20_17Syn	0	0	0	0	2	62547	0	0	0	88	0	0	0	3	0	0	193	0	0		LabB-Media_20_17Syn	0	0	0	0	3.18304e-05	0.995448	0	0	0	0.00140054	0	0	0	4.77456e-05	0	0.00307163	0	0
LabB-Media_21_17Syn	0	0	0	0	0	45983	0	0	0	2	0	0	0	0	0	0	8	0	0		LabB-Media_21_17Syn	0	0	0	0	0	0.999783	0	0	0	4.34849e-05	0	0	0	0	0	0.00017394	0	0
LabC-Media_15_17Syn	0	0	0	0	0	37470	0	0	0	8	0	0	0	0	0	0	21	0	0		LabC-Media_15_17Syn	0	0	0	0	0	0.999227	0	0	0	0.000213339	0	0	0	0	0	0.000560015	0	0
LabC-Media_16_17Syn	0	0	0	1	0	29444	0	0	0	162	0	0	0	0	0	0	20	0	0		LabC-Media_16_17Syn	0	0	0	3.3753e-05	0	0.993823	0	0	0	0.00546799	0	0	0	0	0	0.00067506	0	0
LabC-Media_17_17Syn	2	0	0	0	0	40677	0	0	0	42	0	0	0	0	0	0	416	1	0		LabC-Media_17_17Syn	4.86169e-05	0	0	0	0	0.988794	0	0	0	0.00102095	0	0	0	0	0	0.0101123	2.43084e-05	0
LabC-Media_18_17Syn	1	0	0	1	0	39701	1	0	0	56	0	0	0	0	0	0	42	0	0		LabC-Media_18_17Syn	2.51244e-05	0	0	2.51244e-05	0	0.997462	2.51244e-05	0	0	0.00140696	0	0	0	0	0	0.00105522	0	0
LabC-Media_19_17Syn	0	0	0	0	0	27287	0	0	0	0	0	0	0	0	0	0	285	0	0		LabC-Media_19_17Syn	0	0	0	0	0	0.989663	0	0	0	0	0	0	0	0	0	0.0103366	0	0
LabC-Media_20_17Syn	0	0	0	1	0	30386	0	0	0	39	0	0	0	0	0	0	1089	0	1		LabC-Media_20_17Syn	0	0	0	3.17299e-05	0	0.964145	0	0	0	0.00123747	0	0	0	0	0	0.0345539	0	3.17299e-05
LabC-Media_21_17Syn	0	2	0	3	0	33544	0	0	0	3	0	0	0	0	0	0	11	0	0		LabC-Media_21_17Syn	0	5.95894e-05	0	8.93841e-05	0	0.999434	0	0	0	8.93841e-05	0	0	0	0	0	0.000327742	0	0
LabD-Media_15_17Syn	0	0	0	6	0	42948	0	0	0	526	0	0	0	20	0	6	36	0	0		LabD-Media_15_17Syn	0	0	0	0.000137798	0	0.986358	0	0	0	0.0120803	0	0	0	0.000459327	0.000137798	0.000826788	0	0
LabD-Media_16_17Syn	0	0	0	0	0	5867	7952	0	0	150	0	0	0	0	0	0	1771	0	0		LabD-Media_16_17Syn	0	0	0	0	0	0.372745	0.50521	0	0	0.00952986	0	0	0	0	0	0.112516	0	0
LabD-Media_17_17Syn	1	0	0	0	0	30082	0	0	0	147	0	0	0	0	0	0	3	0	4		LabD-Media_17_17Syn	3.30721e-05	0	0	0	0	0.994874	0	0	0	0.00486159	0	0	0	0	0	9.92162e-05	0	0.000132288
LabD-Media_18_17Syn	0	0	0	0	0	45807	0	0	0	0	0	0	0	0	0	0	17	0	0		LabD-Media_18_17Syn	0	0	0	0	0	0.999629	0	0	0	0	0	0	0	0	0	0.000370985	0	0
LabD-Media_19_17Syn	0	0	0	0	0	1	0	0	0	0	0	0	0	0	0	0	0	0	0		LabD-Media_19_17Syn	0	0	0	0	0	1	0	0	0	0	0	0	0	0	0	0	0	0
LabD-Media_20_17Syn	6	0	0	19	0	23254	0	0	0	1625	3	0	0	0	0	26	124	57	0		LabD-Media_20_17Syn	0.000238911	0	0	0.00075655	0	0.925938	0	0	0	0.0647049	0.000119455	0	0	0	0.00103528	0.00493749	0.00226965	0
LabD-Media_21_17Syn	6	0	2	0	3	190934	0	0	0	1071	0	0	0	0	0	0	70	7	0		LabD-Media_21_17Syn	3.12349e-05	0	1.04116e-05	0	1.56174e-05	0.993966	0	0	0	0.00557542	0	0	0	0	0	0.000364407	3.64407e-05	0
LabE-Media_15_17Syn	0	0	0	6	1	34737	0	0	0	1167	2	0	0	0	0	0	271	3	0		LabE-Media_15_17Syn	0	0	0	0.000165805	2.76342e-05	0.95993	0	0	0	0.0322492	5.52685e-05	0	0	0	0	0.00748888	8.29027e-05	0
LabE-Media_16_17Syn	0	0	1	0	0	39905	4	0	0	237	0	0	0	0	0	0	1562	0	0		LabE-Media_16_17Syn	0	0	2.39756e-05	0	0	0.956748	9.59026e-05	0	0	0.00568223	0	0	0	0	0	0.03745	0	0
LabE-Media_17_17Syn	2	0	0	0	0	34976	0	0	0	59	0	0	0	0	0	0	328	0	0		LabE-Media_17_17Syn	5.65531e-05	0	0	0	0	0.989	0	0	0	0.00166832	0	0	0	0	0	0.00927471	0	0
LabE-Media_19_17Syn	0	0	0	0	0	29626	0	0	0	11	0	0	0	0	0	0	10	0	0		LabE-Media_19_17Syn	0	0	0	0	0	0.999292	0	0	0	0.000371032	0	0	0	0	0	0.000337302	0	0
LabE-Media_20_17Syn	0	0	0	0	0	34089	0	0	0	897	0	0	0	0	0	0	36	1	0		LabE-Media_20_17Syn	0	0	0	0	0	0.973332	0	0	0	0.0256117	0	0	0	0	0	0.0010279	2.85527e-05	0
LabE-Media_21_17Syn	5	0	0	0	0	111678	0	0	0	24204	0	0	0	0	0	10	3590	10	0		LabE-Media_21_17Syn	3.58431e-05	0	0	0	0	0.800576	0	0	0	0.173509	0	0	0	0	7.16861e-05	0.0257353	7.16861e-05	0
LabE-Media_33_17Syn	0	0	0	0	0	30865	0	0	0	1617	0	0	0	0	0	0	413	2	0		LabE-Media_33_17Syn	0	0	0	0	0	0.938231	0	0	0	0.0491534	0	0	0	0	0	0.0125543	6.07958e-05	0
LabA-Roots_15_17Syn	0	0	0	0	0	16667	0	0	0	4	0	0	0	1	3	0	8	0	0		LabA-Roots_15_17Syn	0	0	0	0	0	0.999221	0	0	0	0.000239808	0	0	0	5.9952e-05	0	0.000479616	0	0
LabA-Roots_16_17Syn	0	0	0	0	0	12495	0	0	0	1	0	0	0	0	2	0	0	0	0		LabA-Roots_16_17Syn	0	0	0	0	0	0.99992	0	0	0	8.00256e-05	0	0	0	0	0	0	0	0
LabA-Roots_17_17Syn	0	0	0	0	0	17576	0	0	0	2	0	0	0	0	31	0	89	0	0		LabA-Roots_17_17Syn	0	0	0	0	0	0.994849	0	0	0	0.000113205	0	0	0	0	0	0.00503764	0	0
LabA-Roots_18_17Syn	1	1	0	0	0	15161	0	0	0	23	0	0	0	0	12	0	222	0	0		LabA-Roots_18_17Syn	6.49013e-05	6.49013e-05	0	0	0	0.983969	0	0	0	0.00149273	0	0	0	0	0	0.0144081	0	0
LabA-Roots_19_17Syn	0	0	0	0	0	36799	0	0	0	26	0	0	1	0	14	1	76	0	0		LabA-Roots_19_17Syn	0	0	0	0	0	0.997182	0	0	0	0.00070455	0	0	2.70981e-05	0	2.70981e-05	0.00205945	0	0
LabA-Roots_20_17Syn	0	0	0	0	1	19071	0	0	0	6	2	0	1	0	40	0	80	0	0		LabA-Roots_20_17Syn	0	0	0	0	5.21893e-05	0.995303	0	0	0	0.000313136	0.000104379	0	5.21893e-05	0	0	0.00417515	0	0
LabA-Roots_21_17Syn	0	0	0	0	0	22961	0	0	0	54	0	0	0	0	20	0	156	0	0		LabA-Roots_21_17Syn	0	0	0	0	0	0.990937	0	0	0	0.0023305	0	0	0	0	0	0.00673255	0	0
LabB-Roots_15_17Syn	0	0	0	0	0	4342	0	0	0	0	0	1	1	0	5	0	92	0	0		LabB-Roots_15_17Syn	0	0	0	0	0	0.97881	0	0	0	0	0	0.000225428	0.000225428	0	0	0.0207394	0	0
LabB-Roots_16_17Syn	0	0	0	0	0	611	0	0	0	0	0	0	0	0	0	0	18	0	0		LabB-Roots_16_17Syn	0	0	0	0	0	0.971383	0	0	0	0	0	0	0	0	0	0.0286169	0	0
LabB-Roots_17_17Syn	0	0	0	0	0	29864	0	0	0	0	0	0	1	0	28	3	68	0	0		LabB-Roots_17_17Syn	0	0	0	0	0	0.997595	0	0	0	0	0	0	3.34046e-05	0	0.000100214	0.00227151	0	0
LabB-Roots_18_17Syn	0	0	0	0	0	27185	0	0	0	0	0	1	0	0	3	0	11	0	0		LabB-Roots_18_17Syn	0	0	0	0	0	0.999559	0	0	0	0	0	3.67688e-05	0	0	0	0.000404456	0	0
LabB-Roots_19_17Syn	0	0	0	0	0	12826	0	0	0	3	0	1	0	0	9	0	52	0	0		LabB-Roots_19_17Syn	0	0	0	0	0	0.995653	0	0	0	0.000232883	0	7.76277e-05	0	0	0	0.00403664	0	0
LabB-Roots_20_17Syn	0	0	0	0	4	22885	0	0	0	8	0	0	0	2	18	1	548	0	0		LabB-Roots_20_17Syn	0	0	0	0	0.00017059	0.975989	0	0	0	0.00034118	0	0	0	8.52951e-05	4.26476e-05	0.0233709	0	0
LabB-Roots_21_17Syn	0	0	0	0	0	13564	0	0	0	0	0	1	0	0	24	0	56	0	0		LabB-Roots_21_17Syn	0	0	0	0	0	0.995815	0	0	0	0	0	7.3416e-05	0	0	0	0.0041113	0	0
LabC-Roots_15_17Syn	0	0	0	0	0	17645	0	0	0	0	0	0	0	0	0	0	940	0	0		LabC-Roots_15_17Syn	0	0	0	0	0	0.949422	0	0	0	0	0	0	0	0	0	0.0505784	0	0
LabC-Roots_16_17Syn	0	0	0	0	0	18489	0	0	0	0	0	0	0	0	3	0	292	0	0		LabC-Roots_16_17Syn	0	0	0	0	0	0.984452	0	0	0	0	0	0	0	0	0	0.0155476	0	0
LabC-Roots_17_17Syn	0	0	0	0	0	17900	0	0	0	0	0	0	0	0	9	2	68	0	0		LabC-Roots_17_17Syn	0	0	0	0	0	0.996105	0	0	0	0	0	0	0	0	0.000111297	0.00378408	0	0
LabC-Roots_18_17Syn	0	0	0	0	0	17294	0	0	0	1	0	0	0	0	2	0	1256	0	0		LabC-Roots_18_17Syn	0	0	0	0	0	0.932241	0	0	0	5.39054e-05	0	0	0	0	0	0.0677052	0	0
LabC-Roots_19_17Syn	0	0	0	0	0	6838	0	0	0	0	0	0	0	0	1	0	218	0	0		LabC-Roots_19_17Syn	0	0	0	0	0	0.969104	0	0	0	0	0	0	0	0	0	0.0308957	0	0
LabC-Roots_20_17Syn	0	0	0	0	0	12653	0	0	0	0	0	0	0	0	3	0	49	0	0		LabC-Roots_20_17Syn	0	0	0	0	0	0.996142	0	0	0	0	0	0	0	0	0	0.00385766	0	0
LabC-Roots_21_17Syn	0	0	0	0	0	23482	0	0	0	0	0	1	0	0	9	0	19	0	0		LabC-Roots_21_17Syn	0	0	0	0	0	0.999149	0	0	0	0	0	4.25496e-05	0	0	0	0.000808442	0	0
LabD-Roots_15_17Syn	0	0	0	0	0	4226	0	0	0	3	0	0	0	0	11	0	20	0	0		LabD-Roots_15_17Syn	0	0	0	0	0	0.994587	0	0	0	0.000706048	0	0	0	0	0	0.00470699	0	0
LabD-Roots_16_17Syn	0	0	0	0	0	1805	197	0	0	30	0	0	0	0	1	0	19	0	0		LabD-Roots_16_17Syn	0	0	0	0	0	0.880059	0.0960507	0	0	0.014627	0	0	0	0	0	0.00926377	0	0
LabD-Roots_17_17Syn	0	0	0	0	0	12535	3	0	0	2	0	1	0	0	12	0	18	0	0		LabD-Roots_17_17Syn	0	0	0	0	0	0.998089	0.000238873	0	0	0.000159248	0	7.96242e-05	0	0	0	0.00143324	0	0
LabD-Roots_18_17Syn	0	0	0	0	0	26444	0	0	0	0	0	0	0	0	5	0	90	0	0		LabD-Roots_18_17Syn	0	0	0	0	0	0.996608	0	0	0	0	0	0	0	0	0	0.00339187	0	0
LabD-Roots_19_17Syn	0	0	0	0	0	26136	0	0	0	0	0	0	0	0	3	0	56	0	0		LabD-Roots_19_17Syn	0	0	0	0	0	0.997862	0	0	0	0	0	0	0	0	0	0.00213806	0	0
LabD-Roots_20_17Syn	0	0	0	0	0	16656	0	0	0	2	0	0	0	0	24	0	18	0	0		LabD-Roots_20_17Syn	0	0	0	0	0	0.998801	0	0	0	0.000119933	0	0	0	0	0	0.0010794	0	0
LabD-Roots_21_17Syn	0	0	0	0	0	17123	0	0	0	3	0	0	0	0	31	1	304	0	0		LabD-Roots_21_17Syn	0	0	0	0	0	0.98233	0	0	0	0.000172107	0	0	0	0	5.73691e-05	0.0174402	0	0
LabE-Roots_15_17Syn	0	0	0	0	0	18349	0	0	0	223	0	0	0	0	10	5	685	0	0		LabE-Roots_15_17Syn	0	0	0	0	0	0.952601	0	0	0	0.0115772	0	0	0	0	0.000259578	0.0355622	0	0
LabE-Roots_16_17Syn	5	0	0	0	15	19306	11	0	0	13	0	0	0	2	5	0	992	0	0		LabE-Roots_16_17Syn	0.000245773	0	0	0	0.000737318	0.948978	0.0005407	0	0	0.000639009	0	0	0	9.83091e-05	0	0.0487613	0	0
LabE-Roots_17_17Syn	1	0	0	0	0	15308	0	0	0	8	0	0	0	0	58	1	1096	0	0		LabE-Roots_17_17Syn	6.09236e-05	0	0	0	0	0.932618	0	0	0	0.000487389	0	0	0	0	6.09236e-05	0.0667723	0	0
LabE-Roots_18_17Syn	0	0	0	0	0	19591	0	0	0	30	0	0	0	0	4	0	422	0	0		LabE-Roots_18_17Syn	0	0	0	0	0	0.977448	0	0	0	0.00149678	0	0	0	0	0	0.0210547	0	0
LabE-Roots_19_17Syn	0	0	0	0	0	20849	0	0	0	1	0	0	0	0	14	0	1	0	0		LabE-Roots_19_17Syn	0	0	0	0	0	0.999904	0	0	0	4.79593e-05	0	0	0	0	0	4.79593e-05	0	0
LabE-Roots_20_17Syn	0	0	0	0	0	22620	0	0	0	2	0	0	0	0	32	0	77	0	0		LabE-Roots_20_17Syn	0	0	0	0	0	0.99652	0	0	0	8.81096e-05	0	0	0	0	0	0.00339222	0	0
LabE-Roots_21_17Syn	0	0	0	0	0	28744	0	0	0	4	0	0	0	0	58	0	29	0	0		LabE-Roots_21_17Syn	0	0	0	0	0	0.998853	0	0	0	0.000139	0	0	0	0	0	0.00100775	0	0
LabA-Media_02_None	0	0	0	0	0	0	0	32	0	0	0	0	0	30	0	0	0	23	0		LabA-Media_02_None	0	0	0	0	0	0	0	0.376471	0	0	0	0	0	0.352941	0	0	0.270588	0
LabA-Media_03_None	0	0	0	0	0	0	0	0	0	112	0	0	0	0	0	0	36	0	41		LabA-Media_03_None	0	0	0	0	0	0	0	0	0	0.592593	0	0	0	0	0	0.190476	0	0.216931
LabB-Media_04_None	31	0	0	38	0	25	0	0	0	0	0	0	0	0	0	93	0	93	0		LabB-Media_04_None	0.110714	0	0	0.135714	0	0.0892857	0	0	0	0	0	0	0	0	0.332143	0	0.332143	0
LabB-Media_25_None	0	516	26139	119	186	22872	0	0	0	39258	55	0	271	161	13	0	60	325	0		LabB-Media_25_None	0	0.00573576	0.290556	0.00132278	0.00206754	0.254241	0	0	0	0.436384	0.000611369	0	0.00301238	0.00178964	0	0.000666948	0.00361264	0
LabB-Media_26_None	0	0	0	69	0	10	0	0	0	0	0	0	0	0	0	0	0	141	0		LabB-Media_26_None	0	0	0	0.313636	0	0.0454545	0	0	0	0	0	0	0	0	0	0	0.640909	0
LabC-Media_24_None	0	0	0	0	0	0	0	0	0	0	0	0	0	0	0	0	0	1	1		LabC-Media_24_None	0	0	0	0	0	0	0	0	0	0	0	0	0	0	0	0	0.5	0.5
LabD-Media_04_None	266	0	0	0	0	0	158	0	0	0	0	0	0	0	0	0	0	153	22		LabD-Media_04_None	0.444073	0	0	0	0	0	0.263773	0	0	0	0	0	0	0	0	0	0.255426	0.0367279
LabD-Media_05_None	0	0	0	0	0	0	0	0	0	0	0	0	0	0	0	47	0	0	0		LabD-Media_05_None	0	0	0	0	0	0	0	0	0	0	0	0	0	0	1	0	0	0
LabD-Media_06_None	0	0	0	0	0	9	0	0	52	0	0	20	0	0	0	0	0	91	0		LabD-Media_06_None	0	0	0	0	0	0.0523256	0	0	0.302326	0	0	0.116279	0	0	0	0	0.52907	0
LabE-Media_02_None	0	0	0	0	0	0	0	0	0	0	0	0	0	0	0	0	0	6	0		LabE-Media_02_None	0	0	0	0	0	0	0	0	0	0	0	0	0	0	0	0	1	0
LabE-Media_03_None	0	0	0	25	0	16	0	0	0	0	0	72	0	0	0	0	130	0	0		LabE-Media_03_None	0	0	0	0.102881	0	0.0658436	0	0	0	0	0	0.296296	0	0	0	0.534979	0	0
LabA-Roots_02_None	0	0	0	0	0	0	0	0	0	0	0	0	0	0	3731	0	0	7	0		LabA-Roots_02_None	0	0	0	0	0	0	0	0	0	0	0	0	0	0	0	0	1	0
LabA-Roots_03_None	0	1	0	0	0	0	0	0	0	0	0	0	0	0	2357	2	0	16	0		LabA-Roots_03_None	0	0.0526316	0	0	0	0	0	0	0	0	0	0	0	0	0.105263	0	0.842105	0
LabB-Roots_01_None	0	1	0	0	0	0	0	0	0	0	0	0	0	45	4250	0	1	1	0		LabB-Roots_01_None	0	0.0208333	0	0	0	0	0	0	0	0	0	0	0	0.9375	0	0.0208333	0.0208333	0
LabB-Roots_02_None	0	0	0	0	0	0	0	0	0	1	0	0	0	0	2526	0	0	2	0		LabB-Roots_02_None	0	0	0	0	0	0	0	0	0	0.333333	0	0	0	0	0	0	0.666667	0
LabC-Roots_03_None	0	0	0	0	0	3	0	0	0	0	0	0	0	0	6443	0	0	10	0		LabC-Roots_03_None	0	0	0	0	0	0.230769	0	0	0	0	0	0	0	0	0	0	0.769231	0
LabC-Roots_04_None	0	0	0	0	0	0	0	0	0	0	0	0	0	0	7972	0	0	3	0		LabC-Roots_04_None	0	0	0	0	0	0	0	0	0	0	0	0	0	0	0	0	1	0
LabC-Roots_05_None	0	0	0	0	0	0	0	0	0	0	0	0	0	0	2411	0	0	0	0		LabC-Roots_05_None
LabD-Roots_03_None	0	0	0	0	0	69	3	0	1	0	0	0	0	0	7000	0	2	0	0		LabD-Roots_03_None	0	0	0	0	0	0.92	0.04	0	0.0133333	0	0	0	0	0	0	0.0266667	0	0
LabD-Roots_04_None	0	0	0	0	0	17	0	0	0	0	0	0	0	0	2912	0	0	0	0		LabD-Roots_04_None	0	0	0	0	0	1	0	0	0	0	0	0	0	0	0	0	0	0
LabD-Roots_05_None	0	0	0	0	0	74	4	0	0	0	0	0	0	0	3782	0	1	113	0		LabD-Roots_05_None	0	0	0	0	0	0.385417	0.0208333	0	0	0	0	0	0	0	0	0.00520833	0.588542	0
LabE-Roots_04_None	0	0	0	0	0	0	0	2	0	0	0	0	0	0	2424	0	0	3	0		LabE-Roots_04_None	0	0	0	0	0	0	0	0.4	0	0	0	0	0	0	0	0	0.6	0
LabE-Roots_05_None	26	0	24	1	0	32	105	52	0	0	111	0	0	0	5120	22	2	776	34		LabE-Roots_05_None	0.0219409	0	0.0202532	0.000843882	0	0.0270042	0.0886076	0.0438819	0	0	0.0936709	0	0	0	0.0185654	0.00168776	0.654852	0.028692
LabE-Roots_06_None	0	0	0	0	0	0	0	0	0	1	0	0	0	0	5488	0	0	7	0		LabE-Roots_06_None	0	0	0	0	0	0	0	0	0	0.125	0	0	0	0	0	0	0.875	0
Syn16-4_Gly_22cycles	158	8522	0	89	3563	0	96	43	1	69	1906	24	7696	1481	0	0	44	0	0		Syn16-4_Gly_22cycles	0.00666892	0.359699	0	0.00375654	0.150388	0	0.004052	0.00181496	4.22083e-05	0.00291238	0.0804491	0.001013	0.324835	0.0625106	0	0.00185717	0	0
Syn16-5_Gly_22cycles	145	8076	0	58	3047	0	73	21	1	41	1191	16	5646	1332	0	0	49	0	0		Syn16-5_Gly_22cycles	0.0073619	0.410032	0	0.00294476	0.154701	0	0.00370634	0.00106621	5.07717e-05	0.00208164	0.0604691	0.000812348	0.286657	0.0676279	0	0.00248781	0	0
Syn16-6_Gly_22cycles	154	8637	0	75	3502	0	124	36	0	69	2108	13	7320	1350	0	0	37	0	2		Syn16-6_Gly_22cycles	0.00657361	0.368677	0	0.00320143	0.149486	0	0.00529304	0.00153669	0	0.00294532	0.0899816	0.000554915	0.31246	0.0576258	0	0.00157937	0	8.53716e-05
Syn16-4_Gly_30cycles	262	13209	0	115	6352	0	95	51	0	107	1765	48	9678	2462	0	1	82	0	3		Syn16-4_Gly_30cycles	0.0076541	0.38589	0	0.00335963	0.185568	0	0.00277534	0.00148992	0	0.00312591	0.051563	0.00140228	0.282734	0.0719252	2.92141e-05	0.00239556	0	8.76424e-05
Syn16-5_Gly_30cycles	258	14755	0	93	6194	0	95	34	0	105	1789	53	9950	2580	0	0	124	0	1		Syn16-5_Gly_30cycles	0.0071605	0.409508	0	0.00258111	0.171908	0	0.00263662	0.000943632	0	0.00291416	0.0496517	0.00147096	0.276151	0.071605	0	0.00344148	0	2.77539e-05
Syn16-6_Gly_30cycles	254	13340	0	129	6073	0	88	45	3	134	1852	38	8841	2373	0	0	83	1	7		Syn16-6_Gly_30cycles	0.00763657	0.40107	0	0.00387842	0.182586	0	0.00264574	0.00135294	9.01957e-05	0.00402874	0.0556808	0.00114248	0.265807	0.0713448	0	0.00249542	3.00652e-05	0.000210457
Syn17-1_Gly_22cycles	168	17624	0	56	3992	100	70	24	0	47	881	22	3959	1007	0	0	74	0	1		Syn17-1_Gly_22cycles	0.00599465	0.628867	0	0.00199822	0.142444	0.00356824	0.00249777	0.000856378	0	0.00167707	0.0314362	0.000785013	0.141267	0.0359322	0	0.0026405	0	3.56824e-05
Syn17-2_Gly_22cycles	644	51975	0	275	13072	228	233	132	1	129	2396	76	12580	3716	0	2	236	0	3		Syn17-2_Gly_22cycles	0.00751476	0.60649	0	0.00320894	0.152536	0.00266051	0.00271885	0.00154029	1.16689e-05	0.00150529	0.0279586	0.000886835	0.146795	0.0433616	2.33378e-05	0.00275386	0	3.50067e-05
Syn17-3_Gly_22cycles	119	18150	0	38	3651	80	56	35	2	50	517	9	2046	1016	0	0	76	0	0		Syn17-3_Gly_22cycles	0.00460437	0.702263	0	0.0014703	0.141265	0.00309538	0.00216676	0.00135423	7.73844e-05	0.00193461	0.0200039	0.00034823	0.0791642	0.0393113	0	0.00294061	0	0
Syn17-1_Gly_30cycles	299	30432	0	87	7111	123	81	30	1	81	925	54	5101	1605	0	0	134	0	0		Syn17-1_Gly_30cycles	0.00649097	0.660646	0	0.00188868	0.154372	0.0026702	0.00175842	0.000651268	2.17089e-05	0.00175842	0.0200808	0.00117228	0.110737	0.0348428	0	0.002909	0	0
Syn17-2_Gly_30cycles	382	25580	0	144	7872	142	86	58	1	92	786	65	4728	1945	0	0	154	0	1		Syn17-2_Gly_30cycles	0.00908745	0.608526	0	0.00342564	0.187268	0.00337806	0.00204587	0.00137977	2.37891e-05	0.0021886	0.0186983	0.00154629	0.112475	0.0462699	0	0.00366353	0	2.37891e-05
Syn17-3_Gly_30cycles	205	27371	0	76	7148	103	44	47	12	74	423	46	2386	1530	0	0	124	0	3		Syn17-3_Gly_30cycles	0.00517781	0.691327	0	0.00191958	0.180542	0.00260154	0.00111134	0.00118711	0.000303092	0.00186906	0.010684	0.00116185	0.0602647	0.0386442	0	0.00313195	0	7.57729e-05
Min	0	0	0	0	0	0	0	0	0	0	0	0	0	0	0	0	0	0	0		Min	0	0	0	0	0	0	0	0	0	0	0	0	0	0	0	0	0	0
Max	2422	51975	26139	275	13698	190934	7952	179	52	136085	3736	68665	12580	3716	7972	701	92960	1884	42		Max	0.444073	0.702263	0.290556	0.313636	0.212953	1	0.50521	0.4	0.302326	0.994163	0.0936709	0.976319	0.324835	0.9375	1	0.987468	1	0.5
Median	0	0	0	0	0	20	0	0	0	84.5	0	0	0	0	0	0	174.5	0	0		Median	0	0	0	0	0	0.00127629	0	0	0	0.00398593	0	0	0	0	0	0.0103366	0	0
