# Supplementary material for: Breaking the reproducibility barrier with standardized protocols for plant–microbiome research
Source: PLoS Biol. 2025 Sep 8;23(9):e3003358. doi: 10.1371/journal.pbio.3003358 (PMC12416739; doi:10.1371/journal.pbio.3003358)
Supplement: S4 Table — (XLSX) [file pbio.3003358.s015.xlsx]

## Sheet: Table_S4
						Top score hit example
OTU	LabC-Media_13_16Syn	LabD-Media_12_16Syn	LabD-Media_13_16Syn	Seq	Top score hits in BLASTN search at NCBI - the most frequent genera [number of hits]	Description	Scientific Name	Max Score	Total Score	Query Cover	E value	Per. ident	Acc. Len	Accession	Additional NCBI Info and notes
OTU32		7	188	CCGTTCGCTACCCAAGCTTTCGTTTCTCAGTGTCAGTATATACCCAGATAATTGCCTTCGCCATAGGTCTTCCTCCTATT ATCAACGTATTTTATCACTCCAATAGAAATTCCATTATCCTCTATTTATACTCAAGTTTATTAGTTTTGAAAAAATAGAT AAAGTTGAGCTTTAATATGTTTTTTTCAACTTAAAAAACCACCTACAAACTCTTTACGCCTAATCATTCCGAATAATGCT CGCTCCTCCCGTA	NA	No significant similarly found
OTU72			37	CCCTTTGCTCCCCACGCTTTCGTCTCTGAGTGTCAGTACACTCCTAGCATCCTGCCTTCGCTTTTGGCGTTCCATCATGT ATCTACGGATTTTACCCCTACACATGACATTCCAGATGCCTCTGAGTGACTCCATCTTTCTCGTTTCCAGCACGTAAGCA GAGTTGAGCTCTGCCATTTTACGCCAGACGTGGAAAGACACCTACAGACGCTTTACGCCCAGTAATTCCGAGTAACGCTT GCACCTTCTGTC	Ancylomarina [1]	Ancylomarina longa strain T3-2 S1-C scaffold_54, whole genome shotgun sequence	Ancylomarina longa	117	117	1	9e-23	75.1	1707	NZ_RJJX01000054.1	isolation_source="sediment"
OTU33	152		2	GTTTGATCCCCACGCTTTCGCACATCAGCGTCAGTTACAGACCAGAAAGTCGCCTTCGCCACTGGTGTTCCTCCATATCT CTGCGCATTTCACCGCTACACATGGAATTCCACTTTCCTCTTCTGCACTCAAGTTTTCCAGTTTCCAATGACCCTCCACG GTTGAGCCGTGGGCTTTCACATCAGACTTAAAAAACCGCCTACGCGCGCTTTACGCCCAATAATTCCGGATAACGCTTGC CACCTACGTA	Staphlococcus [24]	Staphylococcus caprae strain JMUB898 chromosome, complete genome	Staphylococcus caprae	462	2302	1	1e-126	100	2598513	NZ_AP018587.1	host="Homo sapiens"
OTU18	145	124	326	CTGTTTGCTCCCCATGCTTTCGCACCTCAGTGTCAGTATTAGGCCAGATGGCTGCCTTCGCCATCGGTATTCCTCCAGAT CTCTACGCATTTCACCGCTACACCTGGAATTCTACCATCCTCTCCCATACTCTAGCCAACCAGTATCGAATGCAATTCCC AAGTTAAGCTCGGGGATTTCACATTTGACTTAATTGGCCACCTACGCGCGCTTTACGCCCAGTAAATCCGATTAACGCTT GCACCCTCTGTA	Actinobacter [3]	Acinetobacter pecorum strain Sa1BUA6 NODE_39_length_4962_cov_614.487206, whole genome shotgun sequence	Acinetobacter pecorum	466	466	1	8e-128	100	4962	NZ_JACSPT010000039.1	host="Gallus gallus"
OTU51	3	36	1	TTTGCTCCCCATGCTTTCGTACCTCAGCGTCAGTATTAGGCCAGATGGCTGCCTTCGCCATCGGTATTCCTCCAGATCTC TACGCATTTCACCGCTACACCTGGAATTCTACCATCCTCTCCCATACTCTAGCTTCCCAGTATCGAATGCAATTCCCAAG TTAAGCTCGGGGATTTCACATCCGACTTAAAAAGCCGCCTACGCACGCTTTACGCCCAGTAAATCCGATTAACGCTCGCA CCCTCTGTA	Acinetobacter [23]	Acinetobacter colistiniresistens strain NIPH 2036 acVBK-supercont1.9, whole genome shotgun sequence	Acinetobacter colistiniresistens	460	460	1	4e-126	100	187637	NZ_KE340384.1	host="Homo sapiens"
OTU61	65		14	GTTTGCTCCCCACGCTTTCGCACCTCAGTGTCAGTATCAGTCCAGGTGGTCGCCTTCGCCACTGGTGTTCCTTCCTATAT CTACGCATTTCACCGCTACACAGGAAATTCCACCACCCTCTACCGTACTCTAGCTTGCCAGTTTTGGATGCAGTTCCCAG GTTGAGCCCGGGGCTTTCACATCCAACTTAACAAACCACCTACGCGCGCTTTACGCCCAGTAATTCCGATTAACGCTTGC ACCCTCTGTA	Pseudomonas [17], Phytopseudomonas [6]	Pseudomonas alloputida strain NMI24_14 chromosome, complete genome	Pseudomonas alloputida	462	3239	1	1e-126	100	6438596	NZ_CP128540.1	host="Homo sapiens"
OTU20	375			GTTTGCTCCCCACGCTTTCGCACCTGAGCGTCAGTCTTTGTCCAGGGGGCCGCCTTCGCCACCGGTATTCCTCCAGATCT CTACGCATTTCACCGCTACACCTGGAATTCTACCCCCCTCTACAAGACTCTAGCTTGCCAGTTTCAAATGCAGTTCCCAA GTTAAGCTCGGGGATTTCACATCTGACTTAACAAACCGCCTGCGTGCGCTTTACGCCCAGTAATTCCGATTAACGCTTGC ACCCTCCGTA	Rahnella [12], Yersinia [4], Rouxiella [4], Serratia [3], Chimaeribacter [2], Ewingella [2]	Chimaeribacter arupi strain 2016-Iso3 NODE_78_length_1922_cov_164.624_ID_7702, whole genome shotgun sequence	Chimaeribacter arupi	462	462	1	1e-126	100	1922	NZ_PJZI01000077.1	host="Homo sapiens"
OTU128			6	CTGTTTGCTCCCCACGCTTTCGAGTCTCAGCGTCAGTGTTCGTCCAGTTGGCCGCCTTCGCCACCGGTGTTCCTCTCGAT ATCTACGAATTTCACCTCTACACCGAGAATTCCACCAACCTCTCCGACACTCTAGCCTGGCAGTTTCGAGTGCACTTCCC GGGTTGAGCCCGGGGCTTTCACACCCGACTTTTCAGACCGCCTACACTCGCTTTACGCCCAGTAATTCCGAACAACGTTT GCACCCTCTGTC	Labilithrix [1]	Labilithrix luteola strain DSM 27648 chromosome	Labilithrix luteola	383	1533	1	8e-103	94.05	12191466	NZ_CP012333.1	geo_loc_name="Japan: Yakushima Island, Kagoshima Prefecture"
OTU28	243			GTTTGATACCCACACTTTCGAGCCTCAGCGTCAGTTGCAGCCCGGACACCTGCCTTCGCGATCGGAGTTCATCGTGATAT CTAAGCATTTCACCGCTACACCACGAGTTCCAGCATCCCTGTCTGCACTCAAGACTACCAGTTTCAATGGCTAACGATGG TTGAGCCACCGTCTTTCACCACTGACTTAATAATCCGCCTACGCTCCCTTTAAACCCAATAAATCCGGATAACGCCTGGA CCTTCCGTA	Ihuprevotella [2]	Ihuprevotella massiliensis strain Marseille-P2826, whole genome shotgun sequence	Ihuprevotella massiliensis	460	460	1	4e-126	100	807	NZ_LT608316.1	isolated from: human gut
OTU31	456			GTTTGATCCCCACGCTTTCGCACATCAGCGTCAGTTACAGACCAGAGAGCCGCCTTCGCCACTGGTGTTCCTCCATATCT CTGCGCATTTCACCGCTACACATGGAATTCCACTCTCCTCTTCTGCACTCAAGTTCCCCAGTTTCCAATGACCCTCCCCG GTTGAGCCGGGGGCTTTCACATCAGACTTAAGGAACCGCCTACGCGCGCTTTACGCCCAATAATTCCGGATAACGCTTGC CACCTACGTA	Lacicoccus [2], Salinicoccus [1]	Lacicoccus alkaliphilus DSM 16010, whole genome shotgun sequence	Lacicoccus alkaliphilus DSM 16010	457	457	1	5e-125	99.6	1147	NZ_FRCF01000026.1	Isolated from: soda lake
OTU38			8	CTGTTTGCTCCCCACGCTTTCGAGCCTCAGCGTCAGTTACAAGCCAGAGAGCCGCTTTCGCCACCGGTGTTCCTCCATAT ATCTACGCATTTCACCGCTACACATGGAATTCCACTCTCCCCTCTTGCACTCAAGTTAAACAGTTTCCAAAGCGTACTAT GGTTAAGCCACAGCCTTTAACTTCAGACTTATCTAACCGCCTGCGCTCGCTTTACGCCCAATAAATCCGGACAACGCTCG GGACCTACGTA	Streptococcus [24]	Streptococcus infantis ATCC 700779 SCAFFOLD5, whole genome shotgun sequence	Streptococcus infantis ATCC 700779	464	464	1	3e-127	100	4884	NZ_GL732443.1	host="Homo sapiens"
OTU19	378			GTTTGCTCCCCACGCTTTCGAGCCTCAGCGTCAGTTACAGTCCAGAGAATCGCCTTCGCCACTGGTGTTCTTCCTAATCT CTACGCATTTCACCGCTACACTAGGAATTCCATTCTCCTCTCCTGCACTCTAGACTTCCAGTTTGAAATGCAGCACCCAA GTTGAGCCCGGGTATTTCACATCTCACTTAAAAGTCCGCCTACGCTCCCTTTACGCCCAGTAAATCCGGACAACGCTCGC CACCTACGTA	Clostridium [3]	Clostridium celatum strain WC0700 NODE_97_length_1325_cov_3378.278846, whole genome shotgun sequence	Clostridium celatum	462	462	1	1e-126	100	1325	NZ_JAJKGM010000097.1	host="Homo sapiens"
OTU62	67			GTTTGCTACCCACGCTTTCGCGCCTCAGCGTCAGTTTCGGTCCAGGCGGCCGCCTTCGCCTCTGGTGTTCCTCCCGATAT CTACGGATTTCACCCCTACACCGGGAGTTCCGCCGCCCTCTCCCGAACTCTAGCTACGCAGTTTCAGATGCAATTCCCCG GTTTAGCCGAGGGCTTTCACATCTGACTTGCGCTGCCACCTACGCGCGCTTTACGCCCAGTGATTCCGAATAACGCTTGC ACCCTCCGTA	Desulfovermiculus [1]	Desulfovermiculus halophilus DSM 18834 N902DRAFT_scaffold00071.71_C, whole genome shotgun sequence	Desulfovermiculus halophilus DSM 18834	374	374	1	5e-100	93.6	1293	NZ_JIAK01000073.1	Isolation Site: Highly mineralized stratal water of an oil field
OTU46			107	CTGTTTGCTCCCCACGCTTTCGCGCCTCAGCGTCAGTTACAGACCAAAGAGTCGCCTTCGCCACTGGTGTTCCTCCACAT CTCTACGCATTTCACCGCTACACGTGGAATTCCACTCTTCTCTTCTGTACTCAAGTCCCCCAGTTTCCAATGACCCTCCA CGGTTGAGCCGTGGGCTTTCACATCAGACTTAAAGGACCGCCTGCGCGCGCTTTACGCCCAATAATTCCGGACAACGCTT GCCACCTACGTA	Niallia [5]	Niallia hominis strain CLA-SR-H024 CLA-SR-H024_contig_161_length_1158, whole genome shotgun sequence	Niallia hominis	460	460	1	4e-126	99.6	1158	NZ_JBBMFN010000161.1	host="Homo sapiens"
SUM	1884	167	689
