# Supplementary material for: Breaking the reproducibility barrier with standardized protocols for plant–microbiome research
Source: PLoS Biol. 2025 Sep 8;23(9):e3003358. doi: 10.1371/journal.pbio.3003358 (PMC12416739; doi:10.1371/journal.pbio.3003358)
Supplement: S5 Table — (XLSX) [file pbio.3003358.s016.xlsx]

## Sheet: Table_S5
MS parameters				LC parameters
	Instrument	Thermo Exploris 120			LC stack:	Agilent 1290 UHPLC
	data acquisition mode	Full MS -> ddMS2			Autosampler temperature:	4 degrees C
	ion polarity mode	positive ion mode			Needle wash:	3 seconds, mode = flush port using 50:50 v/v methanol:water
Source settings					Injection notes:	samples injected twice (once in each ion polarity mode) followed by a solvent blank
	Ion source type	H-ESI			Control notes:	Internal (in all samples) and external (injected every 10 samples) standards were used for quality control purposes; samples injected in random order
	Spray Voltage	Static			Injection volume:	3 uL
	Positive Ion (V)	3000			Injection draw and eject speeds:	20 uL/min @ 1mm draw position with well bottom sensing
	Gas Mode	Static			Additional injection settings:	2 second equilibration time and 5x flush out factor
	Sheath gas (Arb)	50			Solvents	All solvent components of LCMS grade or similar
	Aux gas (Arb)	10		HILIC chromatography
	Sweep gas (Arb)	2			Column Manufacturer:	Agilent
	Ion Transfer Tube Temp (°C)	325			Column Model:	683775-924
	Vaporizer Temp (°C)	50			Composition of mobile phase solvent A:	5mM ammonium acetate, 0.2% acetic acid, 5uM methylenediphosphonic acid in water
Full Scan					Composition of mobile phase solvent B:	5mM ammonium acetate, 0.2% acetic acid in 95:5 v:v acetonitrile:water
	Orbitrap Resolution	60000			Column compartment temperature:	held at 40 degrees C
	Scan range (m/z)	70-1050			Timetable:	Time	Flow (mL/min)	%A	%B
	RF Lens (%)	70				0	0.45	0	100
	AGC target	Standard				1	0.45	0	100
	Max. IT	100ms				11	0.45	11	89
	Microscans	1				15.75	0.45	30	70
	Spectrum data type	Centroid				16.25	0.45	80	20
Filters						18.5	0.45	80	20
	Charge state	perform dependent scans on singly charged precursors and precursors with undetermined charge state				18.6	0.45	0	100
	Intensity	2.0e4				21	0.45	0	100
Dynamic Exclusion				Internal standard mix
	Dynamic Exclusion Mode	Custom			Component name	Vendor	Product SKU	Concentration
	Exclude after n times	1			13C,15N Cell Free Amino Acid Mixture	Sigma-Aldrich	767964-1EA	diluted 1:2000
	Exclusion duration (s)	7			13C-a,a,-trehalose	Omicron	TRE-002	10 ug/mL
	Mass Tolerance	ppm			13C-mannitol	Omicron	ALD-030	10 ug/mL
	Low	0.1			2-amino-3-bromo-5-methylbenzoic acid	Sigma-Aldrich	R435902-250MG	1 ug/mL
	High	5			13C-15N-cytosine	Sigma-Aldrich	492108-10MG	5 ug/mL
	Exclude isotopes	TRUE			13C-15N-uracil	CIL	CNLM-3917-PK	2 ug/mL
Data Dependent					15N-inosine	CIL	NLM-4264-PK	5.5 ug/mL
	Number of Dependent Scans	2			15N-adenine	CIL	NLM-6924-PK	4 ug/mL
ddMS2					15N-hypoxanthine	CIL	NLM-8500-PK	3 ug/mL
	Isolation Window (m/z)	2			13C6-dopamine	CIL		varied for quantification curve
	Isolation Offset	Off
	Collision Energy Type	Normalized
	HCD Collision Energies (%)	30
	Orbitrap Resolution	15000
	Scan Range Mode	Auto
	AGC Target	Standard
	Maximum Injection Time Mode	Auto
	Microscans	1
	Data Type	Centroid
