# Supplementary material for: Breaking the reproducibility barrier with standardized protocols for plant–microbiome research
Source: PLoS Biol. 2025 Sep 8;23(9):e3003358. doi: 10.1371/journal.pbio.3003358 (PMC12416739; doi:10.1371/journal.pbio.3003358)
Supplement: S6 Table — Sample names follow code S-L-T, where S is sample (ExCtrl = extraction control, RtExu = root exudate sample, TxCtrl = technical control); L is the laboratory (A–E letters for each lab); T is the treatment (Axenic, SynCom16 or SynCom17). The prefix PkHt = Peak height. (XLSX) [file pbio.3003358.s017.xlsx]

## Sheet: Table_S6
COMPOUND ANNOTATION									COMPOUND IDENTIFICATION SCORES									MS1 INTENSITY INFORMATION			MSMS INFORMATION				MSMS EVALUATION	ION INFORMATION			M/Z EVALUATION		CHROMATOGRAPHIC PEAK INFORMATION				RT EVALUATION
Compound #	Identified Metabolite	Name of metabolite searched for	Labels of Overlapping Compounds	Inchi Keys of Overlapping Compounds	Molecular Formula	Polarity	Exact Mass	Inchi Key	MSMS Score (0 to 1)	m/z score (0 to 1)	RT score (0 to 1)	Total ID Score (0 to 3)	Mass Spec Inititative Identification Level	Isomer details	Identification notes	MS1 notes	MS2 notes	Maximum MS1 intensity across all files	Filename w/ maximum MS1	Retention time of max intensity MS1 peak	File with highest MSMS match score	RT of highest matched MSMS scan	Number of ion matches in msms spectra to EMA reference spectra	List of ion matches in msms spectra to EMA reference spectra		Adduct	Theoretical m/z	Measured m/z	mass error (delta Da)	mass error (delta ppm)	Minimum retention time (min)	Maximum retention time (max)	Theoretical retention time (peak)	Detected RT (peak)	RT error (absolute delta)
Unique for study	Some isomers are not chromatographically or spectrally resolvable. Some compounds detected w/ >1 adduct (increases identification confidence but only use 1 for analysis).	Name of standard reference compound in library match.	compound with similar mz (abs difference <= 0.005) or monoisotopic molecular weight (abs difference <= 0.005) and RT (min or max within the RT-min-max-range of similar compound)	List of inchi keys that correspond to the compounds listed in the previous column			monoisotopic mass (neutral except for permanently charged molecules)	neutralized version	1 (MSMS matches ref. std.), 0.5 (possible match), 0 (no MSMS collected or no appropriate ref available), -1 (bad match)	1 (delta ppm </= 5 or delta Da </= 0.0015), 0.5 (delta ppm 5-10 and delta Da > 0.0015), 0 (delta ppm > 10) mz_quality	1 (delta RT </= 0.5), 0.5 (delta RT > 0.5 & </= 2), 0 (delta RT > 2 min)	sum of m/z, RT and MSMS score	Level 1 = Two independent and orthogonal properties match authentic standard; else = putative [Metabolomics. 2007 Sep; 3(3): 211-221. doi: 10.1007/s11306-007-0082-2]	Isomers have same formula (and m/z) and similar RT - MSMS spectra may be used to differentiate (exceptions) or RT elution order									mean # of fragment ions matching between compound in sample and reference compound / standard; may include parent and isotope ions and very low intensity background ions (these do not contribute to score)		MSMS score (highest across all samples), scale of 0 to 1 based on an algorithm. 0 = no match, 1 = perfect match. If no score, then no MSMS was acquired for that compound (@ m/z & RT window).	More than one may be detectable; the one evaluated is listed	theoretical m/z for a given compound / adduct pair	average m/z within 20ppm of theoretical detected across the top three most intense ions @ RT peak	absolute difference between theoretical and detected m/z	ppm difference between theoretical and detected m/z	Retention range including start and end of detection of an m/z value (Note: Peak Height is calculated as the highest intensity of an m/z within the min/max RT range. Peak Area is calculated as the integrated area under the curve for an m/z within the mix/max RT range.)		theoretical retention time for a compound based upon reference standard at highest intensity point of peak	average retention time for a detected compound at highest intensity point of peak across all samples	absolute difference between theoretical and detected RT peak
index	identified_metabolite	label	overlapping_compound	overlapping_inchi_keys	formula	polarity	exact_mass	inchi_key	msms_quality	mz_quality	rt_quality	total_score	msi_level	isomer_details	identification_notes	ms1_notes	ms2_notes	max_intensity	max_intensity_file	ms1_rt_peak	msms_file	msms_rt	msms_numberofions	msms_matchingions	msms_score	mz_adduct	mz_theoretical	mz_measured	mz_error	mz_ppmerror	rt_min	rt_max	rt_theoretical	rt_measured	rt_error	PkHt_ExCtrl-A_1	PkHt_ExCtrl-A_2	PkHt_ExCtrl-A_3	PkHt_ExCtrl-A_4	PkHt_ExCtrl-A_5	PkHt_ExCtrl-A_6	PkHt_ExCtrl-A_7	PkHt_ExCtrl-B-E_1	PkHt_ExCtrl-B-E_2	PkHt_ExCtrl-B-E_3	PkHt_ExCtrl-B-E_4	PkHt_ExCtrl-B-E_5	PkHt_ExCtrl-B-E_6	PkHt_ExCtrl-B-E_7
4	indole-3-pyruvic acid	indole-3-pyruvic acid			C11H9NO3	positive	203.058	RSTKLPZEZYGQPY-UHFFFAOYSA-N	1	0	1	1	Level 1				0, no ref match available or no MSMS collected	732562	20240225_EB_VN_106100-001_RingTrial2_20230627_EXP120A_HILICZ_USHXG02065_POS_MS2_84_RtExu-C-EcoFAB-Brachy-SynCom17_6__314.h5	1.51394						[M+H]+	204.065	204.069	0.003	14.6169	0.72	1.72	1.22	1.52	0.3	23565.5	84017.9	72901.6	28876.7	41485.6	55400.3	43962.4	15795.2	78893.1	71184.1	17090	48573.5	49491.5	41862.6
5	nicotinamide	nicotinamide			C6H6N2O	positive	122.048	DFPAKSUCGFBDDF-UHFFFAOYSA-N	0	1	1	2	Level 1				0, no ref match available or no MSMS collected	1.53163e+06	20240225_EB_VN_106100-001_RingTrial2_20230627_EXP120A_HILICZ_USHXG02065_POS_MS2_15_RtExu-A-EcoFAB-Brachy-SynCom17_1__025.h5	1.22441						[M+H]+	123.055	123.055	0.0003	2.5276	0.74	1.58	1.24	1.23	0.01	11742.4	10531.7	12993.4	9163.79	13381.1	15472.1	17319.5	12632.5	9654.44	9388.26	8274.42	12072.7	9562.03	12352.2
11	5'-methylthioadenosine	5'-methylthioadenosine			C11H15N5O3S	positive	297.09	WUUGFSXJNOTRMR-IOSLPCCCSA-N	1	1	1	3	Exceeds Level 1				1, perfect match to internal reference library	8454033	20240225_EB_VN_106100-001_RingTrial2_20230627_EXP120A_HILICZ_USHXG02065_POS_MS2_13_RtExu-A-EcoFAB-Brachy-SynCom16_6__328.h5	1.6879	20240225_EB_VN_106100-001_RingTrial2_20230627_EXP120A_HILICZ_USHXG02065_POS_MS2_21_RtExu-A-EcoFAB-Brachy-SynCom17_7__336.h5	1.65	9	61.011,75.026,97.028,103.021,136.062,137.066,145.032,163.042,298.097	0.8435	[M+H]+	298.097	298.096	0.0006	2.161	1.09	2.09	1.59	1.68	0.09	0	0	0	0	0	0	0	12415.5	0	0	19860.2	11145.3	0	0
13	deoxyuridine	deoxyuridine			C9H12N2O5	positive	228.075	MXHRCPNRJAMMIM-SHYZEUOFSA-N	0	1	1	2	Level 1				0, no ref match available or no MSMS collected	1.25208e+06	20240225_EB_VN_106100-001_RingTrial2_20230627_EXP120A_HILICZ_USHXG02065_POS_MS2_80_RtExu-C-EcoFAB-Brachy-SynCom17_2__095.h5	1.76832						[M+H]+	229.082	229.081	0.0005	2.0617	1.46	2.3	1.8	1.76	0.04	0	0	6613.19	0	0	6090.22	5803.34	6420.45	0	0	0	6676.26	0	0
14	pyridoxine	pyridoxine			C8H11NO3	positive	169.074	LXNHXLLTXMVWPM-UHFFFAOYSA-N	1	1	1	3	Exceeds Level 1				1, perfect match to internal reference library	24871126	20240225_EB_VN_106100-001_RingTrial2_20230627_EXP120A_HILICZ_USHXG02065_POS_MS2_80_RtExu-C-EcoFAB-Brachy-SynCom17_2__095.h5	1.95176	20240225_EB_VN_106100-001_RingTrial2_20230627_EXP120A_HILICZ_USHXG02065_POS_MS2_82_RtExu-C-EcoFAB-Brachy-SynCom17_4_Reinj_423.h5	2.5	6	134.060,152.071,153.074,170.081,171.086,171.148	0.9392	[M+H]+	170.081	170.081	0.0003	1.752	1.54	2.54	2.04	1.97	0.07	12952.2	96771.6	11385.3	7890.28	23498.8	14616.8	22895.8	12214.2	9193.51	10829.5	6198.91	22054.2	27038.4	10416.1
19	uridine	uridine			C9H12N2O6	positive	244.07	DRTQHJPVMGBUCF-XVFCMESISA-N	1	1	1	3	Exceeds Level 1				1, perfect match to internal reference library	1.80033e+06	20240225_EB_VN_106100-001_RingTrial2_20230627_EXP120A_HILICZ_USHXG02065_POS_MS2_15_RtExu-A-EcoFAB-Brachy-SynCom17_1__025.h5	2.34662	20240225_EB_VN_106100-001_RingTrial2_20230627_EXP120A_HILICZ_USHXG02065_POS_MS2_19_RtExu-A-EcoFAB-Brachy-SynCom17_5__214.h5	2.35	2	113.034,133.050	0.9286	[M+H]+	245.077	245.076	0.0005	2.129	2.2	3.2	2.7	2.35	0.35	0	0	0	0	0	0	8130.94	0	6800.64	0	0	0	6546.43	0
23	pterin	pterin			C6H5N5O	positive	163.049	HNXQXTQTPAJEJL-UHFFFAOYSA-N	1	1	1	3	Exceeds Level 1				1, perfect match to internal reference library	1.06205e+06	20240225_EB_VN_106100-001_RingTrial2_20230627_EXP120A_HILICZ_USHXG02065_POS_MS2_74_RtExu-C-EcoFAB-Brachy-SynCom16_3__122.h5	3.3575	20240225_EB_VN_106100-001_RingTrial2_20230627_EXP120A_HILICZ_USHXG02065_POS_MS2_117_RtExu-D-EcoFAB-Brachy-SynCom17_7__357.h5	3.43	2	164.057,165.041	0.94	[M+H]+	164.057	164.056	0.0003	1.5812	2.91	3.91	3.41	3.36	0.05	0	0	5002.99	0	0	0	0	6513.88	0	4962.15	0	0	0	5255.58
24	5-methylcytosine	5-methylcytosine			C5H7N3O	positive	125.059	LRSASMSXMSNRBT-UHFFFAOYSA-N	0.5	1	1	2.5	Level 1				0.5, partial match of fragments	1.96786e+06	20240225_EB_VN_106100-001_RingTrial2_20230627_EXP120A_HILICZ_USHXG02065_POS_MS2_85_RtExu-C-EcoFAB-Brachy-SynCom17_7__345.h5	4.10415	20240225_EB_VN_106100-001_RingTrial2_20230627_EXP120A_HILICZ_USHXG02065_POS_MS2_148_RtExu-E-EcoFAB-Brachy-SynCom17_6__316.h5	3.98	2	81.045,126.066	0.7908	[M+H]+	126.066	126.066	0.0004	2.8348	3.8	4.37	4.04	4.1	0.06	15984.2	14694.5	12257.4	8935.35	19070.3	17831.4	14285.7	16829	13502.5	12445.9	8543.89	22057.1	20215.1	15191.4
25	cytosine	cytosine			C4H5N3O	positive	111.043	OPTASPLRGRRNAP-UHFFFAOYSA-N	0.5	1	1	2.5	Level 1				0.5, partial match of fragments	13027952	20240225_EB_VN_106100-001_RingTrial2_20230627_EXP120A_HILICZ_USHXG02065_POS_MS2_148_RtExu-E-EcoFAB-Brachy-SynCom17_6__316.h5	4.32882	20240225_EB_VN_106100-001_RingTrial2_20230627_EXP120A_HILICZ_USHXG02065_POS_MS2_139_RtExu-E-EcoFAB-Brachy-SynCom16_4_Reinj_421.h5	4.52	2	112.050,113.054	0.8984	[M+H]+	112.051	112.05	0.0003	2.5497	4.05	4.63	4.43	4.3	0.13	11677.7	9321.59	10620.4	6888.66	15371.4	11732	13567.1	12981.8	7559.79	14561.4	8058.33	12115	17284	10403.7
26	allantoin	allantoin			C4H6N4O3	positive	158.044	POJWUDADGALRAB-UHFFFAOYSA-N	1	1	0.5	2.5	Level 1				1, perfect match to internal reference library	3837875	20240225_EB_VN_106100-001_RingTrial2_20230627_EXP120A_HILICZ_USHXG02065_POS_MS2_131_RtExu-E-EcoFAB-Brachy-Axenic_3_Reinj2_534.h5	4.01994	20240225_EB_VN_106100-001_RingTrial2_20230627_EXP120A_HILICZ_USHXG02065_POS_MS2_132_RtExu-E-EcoFAB-Brachy-Axenic_4_Reinj_403.h5	3.96	5	61.040,73.040,88.050,99.019,116.045	0.8829	[M+H]+	159.051	159.051	0.0004	2.2114	3.77	4.36	4.54	4.04	0.5	7193.62	9794.38	4684.68	5680.47	13424.3	8201.54	6729.95	7982.61	5368.9	10646.6	10933.9	7275.05	0	5379.12
27	4-quinolinecarboxylic acid	4-quinolinecarboxylic acid			C10H7NO2	positive	173.048	VQMSRUREDGBWKT-UHFFFAOYSA-N	1	1	0.5	2.5	Level 1				1, perfect match to internal reference library	16003026	20240225_EB_VN_106100-001_RingTrial2_20230627_EXP120A_HILICZ_USHXG02065_POS_MS2_7_RtExu-A-EcoFAB-Brachy-Axenic_7__384.h5	5.59352	20240225_EB_VN_106100-001_RingTrial2_20230627_EXP120A_HILICZ_USHXG02065_POS_MS2_2_RtExu-A-EcoFAB-Brachy-Axenic_2__070.h5	5.51	2	174.055,175.058	0.9853	[M+H]+	174.055	174.055	0.0004	2.252	4.49	5.9	4.99	5.57	0.58	4446.38	14525.9	6011.61	8215.08	14893.3	8578.71	3217.99	9893.4	8603.7	5303.92	2952.54	5347.14	3718.77	9681.39
28	inosine	inosine			C10H12N4O5	positive	268.081	UGQMRVRMYYASKQ-KQYNXXCUSA-N	1	1	1	3	Exceeds Level 1				1, perfect match to internal reference library	927643	20240225_EB_VN_106100-001_RingTrial2_20230627_EXP120A_HILICZ_USHXG02065_POS_MS2_140_RtExu-E-EcoFAB-Brachy-SynCom16_5__264.h5	4.72399	20240225_EB_VN_106100-001_RingTrial2_20230627_EXP120A_HILICZ_USHXG02065_POS_MS2_73_RtExu-C-EcoFAB-Brachy-SynCom16_2__064.h5	4.62	2	137.046,138.049	0.981	[M+H]+	269.088	269.088	0.0004	1.5276	4.38	5.07	4.99	4.69	0.3	0	0	0	0	0	0	0	0	0	0	0	0	0	0
30	deoxycytidine	deoxycytidine	deoxycytidine [2M+H]+//deoxycytidine [M+H]+	CKTSBUTUHBMZGZ-SHYZEUOFSA-N//CKTSBUTUHBMZGZ-SHYZEUOFSA-N	C9H13N3O4	positive	227.091	CKTSBUTUHBMZGZ-SHYZEUOFSA-N	1	1	1	3	Exceeds Level 1				1, perfect match to internal reference library	3903453	20240225_EB_VN_106100-001_RingTrial2_20230627_EXP120A_HILICZ_USHXG02065_POS_MS2_52_RtExu-B-EcoFAB-Brachy-SynCom17_6__307.h5	4.99804	20240225_EB_VN_106100-001_RingTrial2_20230627_EXP120A_HILICZ_USHXG02065_POS_MS2_9_RtExu-A-EcoFAB-Brachy-SynCom16_2__089.h5	4.84	2	112.050,113.054	0.9692	[M+H]+	228.098	228.097	0.0005	2.3953	4.65	5.65	5.15	4.99	0.17	12493.1	4336.82	0	2052	14775.3	0	0	6192.57	3610.47	3897.01	0	6452.9	0	0
32	guanine	guanine			C5H5N5O	positive	151.049	UYTPUPDQBNUYGX-UHFFFAOYSA-N	1	1	1	3	Exceeds Level 1				1, perfect match to internal reference library	29636782	20240225_EB_VN_106100-001_RingTrial2_20230627_EXP120A_HILICZ_USHXG02065_POS_MS2_140_RtExu-E-EcoFAB-Brachy-SynCom16_5__264.h5	5.73495	20240225_EB_VN_106100-001_RingTrial2_20230627_EXP120A_HILICZ_USHXG02065_POS_MS2_98_RtExu-D-EcoFAB-Brachy-Axenic_2_Reinj_481.h5	5.8	5	110.035,128.045,135.030,152.057,153.040	0.8536	[M+H]+	152.057	152.056	0.0003	1.8238	5.26	6.26	5.76	5.73	0.03	8409.6	11548.9	15924.3	4311.6	9809.2	9631.15	9506.13	11110.9	7868.76	6983.61	3987.05	11016.1	16829.5	6753.85
35	N-acetyl-hexosamine	N-acetyl-galactosamine	N-acetyl-galactosamine [M+H-H2O]+//N-acetyl-galactosamine [M+H]+//N-acetyl-glucosamine [M+H-H2O]+//N-acetyl-glucosamine [M+H]+//N-acetyl-mannosamine [M+H-H2O]+//N-acetyl-mannosamine [M+H]+	OVRNDRQMDRJTHS-CBQIKETKSA-N//OVRNDRQMDRJTHS-CBQIKETKSA-N//OVRNDRQMDRJTHS-RTRLPJTCSA-N//OVRNDRQMDRJTHS-RTRLPJTCSA-N//OVRNDRQMDRJTHS-ZTVVOAFPSA-N//OVRNDRQMDRJTHS-ZTVVOAFPSA-N	C8H15NO6	positive	221.09	OVRNDRQMDRJTHS-CBQIKETKSA-N	1	1	1	2.5	Level 1				0.5, partial match of fragments	914307	20240225_EB_VN_106100-001_RingTrial2_20230627_EXP120A_HILICZ_USHXG02065_POS_MS2_2_RtExu-A-EcoFAB-Brachy-Axenic_2__070.h5	5.82791	20240225_EB_VN_106100-001_RingTrial2_20230627_EXP120A_HILICZ_USHXG02065_POS_MS2_45_RtExu-B-EcoFAB-Brachy-SynCom16_6_Reinj2_570.h5	5.93	21	60.044,84.044,96.044,97.028,98.060,109.028,126.055,127.039,138.055,139.059,144.065,145.069,168.065,169.069,186.076,187.079,204.086,205.089,221.074,222.076,222.149	0.7121	[M+H]+	222.097	222.097	0.0003	1.3869	5.37	6.68	5.87	5.89	0.02	5062.42	0	0	2130.87	4383.52	0	0	5569.56	5498.61	6831.92	0	4587.5	0	4433.42
36	pantothenic acid	pantothenic acid			C9H17NO5	positive	219.111	GHOKWGTUZJEAQD-ZETCQYMHSA-N	1	1	0.5	2.5	Level 1				1, perfect match to internal reference library	14158675	20240225_EB_VN_106100-001_RingTrial2_20230627_EXP120A_HILICZ_USHXG02065_POS_MS2_112_RtExu-D-EcoFAB-Brachy-SynCom17_2__066.h5	7.30319	20240225_EB_VN_106100-001_RingTrial2_20230627_EXP120A_HILICZ_USHXG02065_POS_MS2_45_RtExu-B-EcoFAB-Brachy-SynCom16_6_Reinj2_570.h5	7.5	31	57.070,59.049,67.054,69.070,70.029,72.044,73.028,85.065,86.096,87.080,90.055,91.058,95.049,98.024,100.039,103.075,113.059,116.034,124.076,131.070,142.086,156.102,160.097,166.086,174.113,184.097,185.100,202.107,203.111,220.118,221.122	0.9326	[M+H]+	220.118	220.118	0.0003	1.515	5.89	7.61	6.39	7.23	0.84	8779.81	8350.1	8499.43	4214.52	7782.57	7267.62	6382.73	8409.49	7111.74	7098.76	5382.6	8792.53	6996.73	6727.66
38	cytidine	cytidine	cytidine [2M+H]+//cytidine [M+H]+	UHDGCWIWMRVCDJ-XVFCMESISA-N//UHDGCWIWMRVCDJ-XVFCMESISA-N	C9H13N3O5	positive	243.086	UHDGCWIWMRVCDJ-XVFCMESISA-N	1	1	1	3	Exceeds Level 1				1, perfect match to internal reference library	15404851	20240225_EB_VN_106100-001_RingTrial2_20230627_EXP120A_HILICZ_USHXG02065_POS_MS2_66_RtExu-C-EcoFAB-Brachy-Axenic_2__081.h5	6.0915	20240225_EB_VN_106100-001_RingTrial2_20230627_EXP120A_HILICZ_USHXG02065_POS_MS2_17_RtExu-A-EcoFAB-Brachy-SynCom17_3__147.h5	6.06	4	51.835,95.024,112.050,244.093	0.7554	[2M+H]+	487.178	487.177	0.001	1.9652	5.91	6.91	6.41	6.12	0.29	0	0	0	0	0	0	0	0	0	0	0	0	0	0
41	tyramine	tyramine			C8H11NO	positive	137.084	DZGWFCGJZKJUFP-UHFFFAOYSA-N	1	1	0.5	2.5	Level 1				0.5, partial match of fragments	28513716	20240225_EB_VN_106100-001_RingTrial2_20230627_EXP120A_HILICZ_USHXG02065_POS_MS2_83_RtExu-C-EcoFAB-Brachy-SynCom17_5__272.h5	5.80908	20240225_EB_VN_106100-001_RingTrial2_20230627_EXP120A_HILICZ_USHXG02065_POS_MS2_48_RtExu-B-EcoFAB-Brachy-SynCom17_2_Reinj_440.h5	5.61	3	93.070,103.054,121.065	0.7699	[M+H]+	138.091	138.091	0.0003	2.0235	5.26	6.66	6.47	5.78	0.68	33550.9	33681.5	27261	18778.4	32062.4	30696.9	33366.3	33875.4	36136.5	31508.7	21743.9	33314.9	32602	29698.6
45	4-hydroxy-2-quinolinecarboxylic acid	4-hydroxy-2-quinolinecarboxylic acid			C10H7NO3	positive	189.043	HCZHHEIFKROPDY-UHFFFAOYSA-N	1	1	0.5	2.5	Level 1				1, perfect match to internal reference library	12319641	20240225_EB_VN_106100-001_RingTrial2_20230627_EXP120A_HILICZ_USHXG02065_POS_MS2_140_RtExu-E-EcoFAB-Brachy-SynCom16_5__264.h5	7.02285	20240225_EB_VN_106100-001_RingTrial2_20230627_EXP120A_HILICZ_USHXG02065_POS_MS2_129_RtExu-E-EcoFAB-Brachy-Axenic_1_Reinj_487.h5	7.04	2	162.055,190.050	0.977	[M+H]+	190.05	190.049	0.0004	2.1018	6.78	7.65	7.55	7.02	0.54	44941.6	24108.5	19757.8	12229	26686.7	35231.8	16460.9	38801.5	27235.7	20436	14362.3	50593.4	44380	27927
46	salsolinol	1-methyl-6,7-dihydroxy-1,2,3,4-tetrahydroisoquinoline			C10H13NO2	positive	179.095	IBRKLUSXDYATLG-LURJTMIESA-N	1	1	1	3	Exceeds Level 1				1, perfect match to internal reference library	27898432	20240225_EB_VN_106100-001_RingTrial2_20230627_EXP120A_HILICZ_USHXG02065_POS_MS2_72_RtExu-C-EcoFAB-Brachy-SynCom16_1__029.h5	7.90579	20240225_EB_VN_106100-001_RingTrial2_20230627_EXP120A_HILICZ_USHXG02065_POS_MS2_75_RtExu-C-EcoFAB-Brachy-SynCom16_4_Reinj_399.h5	7.87	6	117.070,137.060,145.065,151.075,163.075,180.102	0.8554	[M+H]+	180.102	180.102	0.0004	1.9892	7.12	8.55	7.62	7.9	0.27	54401.7	36555.3	33940.7	23821.8	24718.2	24249	26469.1	55840.7	36518.5	32992.5	31105.7	24865.5	24186.9	25434
48	guanosine	guanosine			C10H13N5O5	positive	283.092	NYHBQMYGNKIUIF-UUOKFMHZSA-N	1	1	1	3	Exceeds Level 1				1, perfect match to internal reference library	6.94328e+06	20240225_EB_VN_106100-001_RingTrial2_20230627_EXP120A_HILICZ_USHXG02065_POS_MS2_69_RtExu-C-EcoFAB-Brachy-Axenic_5__274.h5	7.61204	20240225_EB_VN_106100-001_RingTrial2_20230627_EXP120A_HILICZ_USHXG02065_POS_MS2_110_RtExu-D-EcoFAB-Brachy-SynCom16_7_Reinj2_576.h5	7.64	2	133.050,152.057	0.9915	[M+H]+	284.099	284.099	0.0004	1.4868	7.39	8.12	8.02	7.62	0.4	0	0	0	0	0	0	0	0	0	0	0	0	0	0
51	dopamine	dopamine			C8H11NO2	positive	153.079	VYFYYTLLBUKUHU-UHFFFAOYSA-N	1	1	1	2.5	Level 1				0.5, partial match of fragments	3.76185e+06	20240225_EB_VN_106100-001_RingTrial2_20230627_EXP120A_HILICZ_USHXG02065_POS_MS2_84_RtExu-C-EcoFAB-Brachy-SynCom17_6__314.h5	8.57996	20240225_EB_VN_106100-001_RingTrial2_20230627_EXP120A_HILICZ_USHXG02065_POS_MS2_43_RtExu-B-EcoFAB-Brachy-SynCom16_4_Reinj_448.h5	8.56	4	91.054,119.049,137.059,154.086	0.7857	[M+H]+	154.086	154.086	0.0003	2.2	8.14	9.14	8.64	8.6	0.05	7828.4	8078.94	4625.05	5296.77	8955.72	4511.24	5985.31	7220.42	6820.84	4220.21	4109.75	9098.65	7826.81	6176.38
55	tryptophan	tryptophan			C11H12N2O2	positive	204.09	QIVBCDIJIAJPQS-SECBINFHSA-N	1	1	1	2.5	Level 1				0.5, partial match of fragments	1.68175e+06	20240225_EB_VN_106100-001_RingTrial2_20230627_EXP120A_HILICZ_USHXG02065_POS_MS2_132_RtExu-E-EcoFAB-Brachy-Axenic_4_Reinj_403.h5	9.69711	20240225_EB_VN_106100-001_RingTrial2_20230627_EXP120A_HILICZ_USHXG02065_POS_MS2_131_RtExu-E-EcoFAB-Brachy-Axenic_3_Reinj2_534.h5	9.61	4	144.080,146.060,159.091,188.070	0.8651	[M+H]+	205.097	205.097	0.0005	2.395	9.07	10.07	9.57	9.7	0.13	0	5246.18	5473.87	0	0	0	0	27568.5	0	7584.31	0	0	5070.13	0
56	N-acetylputrescine	N-acetylputrescine			C6H14N2O	positive	130.111	KLZGKIDSEJWEDW-UHFFFAOYSA-N	1	1	1	3	Exceeds Level 1				1, perfect match to internal reference library	2.62575e+06	20240225_EB_VN_106100-001_RingTrial2_20230627_EXP120A_HILICZ_USHXG02065_POS_MS2_80_RtExu-C-EcoFAB-Brachy-SynCom17_2__095.h5	9.77556	20240225_EB_VN_106100-001_RingTrial2_20230627_EXP120A_HILICZ_USHXG02065_POS_MS2_98_RtExu-D-EcoFAB-Brachy-Axenic_2_Reinj_481.h5	9.84	5	72.044,72.081,114.091,115.095,131.118	0.8621	[M+H]+	131.118	131.118	0.0003	2.2713	9.22	10.22	9.72	9.8	0.08	7716.66	5273.06	4824	3725.95	12961	13422.2	11774	6167.88	5822.58	4572.51	5676.61	13468.1	16641.9	14215.8
59	proline	proline			C5H9NO2	positive	115.063	ONIBWKKTOPOVIA-BYPYZUCNSA-N	1	1	1	3	Exceeds Level 1				1, perfect match to internal reference library	5461191	20240225_EB_VN_106100-001_RingTrial2_20230627_EXP120A_HILICZ_USHXG02065_POS_MS2_134_RtExu-E-EcoFAB-Brachy-Axenic_6__291.h5	10.1625	20240225_EB_VN_106100-001_RingTrial2_20230627_EXP120A_HILICZ_USHXG02065_POS_MS2_132_RtExu-E-EcoFAB-Brachy-Axenic_4_Reinj_403.h5	10.28	4	70.065,71.068,116.070,117.074	0.8876	[M+H]+	116.071	116.07	0.0003	2.844	9.84	10.84	10.34	10.17	0.17	25247.7	43022.4	25068.5	23524.2	49444.4	28118.1	26332	90660.2	22252.8	54490.8	30461.1	43087.3	30672.8	22907.9
62	3',5'-cyclic AMP	3',5'-cyclic AMP			C10H12N5O6P	positive	329.053	IVOMOUWHDPKRLL-KQYNXXCUSA-N	1	1	1	3	Exceeds Level 1				1, perfect match to internal reference library	1.50928e+06	20240225_EB_VN_106100-001_RingTrial2_20230627_EXP120A_HILICZ_USHXG02065_POS_MS2_141_RtExu-E-EcoFAB-Brachy-SynCom16_6_Reinj2_574.h5	11.2026	20240225_EB_VN_106100-001_RingTrial2_20230627_EXP120A_HILICZ_USHXG02065_POS_MS2_145_RtExu-E-EcoFAB-Brachy-SynCom17_3__112.h5	11.16	6	97.029,136.062,176.996,232.086,312.049,330.060	0.8753	[M+H]+	330.06	330.059	0.0006	1.9441	10.72	11.72	11.22	11.19	0.03	0	10317	14217.7	11584.5	0	0	7195.16	0	6956.88	16079.2	15432.1	37464.7	22749.8	20405.7
63	tyrosine	tyrosine			C9H11NO3	positive	181.074	OUYCCCASQSFEME-QMMMGPOBSA-N	1	1	1	3	Exceeds Level 1				1, perfect match to internal reference library	11065001	20240225_EB_VN_106100-001_RingTrial2_20230627_EXP120A_HILICZ_USHXG02065_POS_MS2_132_RtExu-E-EcoFAB-Brachy-Axenic_4_Reinj_403.h5	11.1757	20240225_EB_VN_106100-001_RingTrial2_20230627_EXP120A_HILICZ_USHXG02065_POS_MS2_110_RtExu-D-EcoFAB-Brachy-SynCom16_7_Reinj2_576.h5	11.24	8	98.976,119.049,123.044,136.075,137.080,147.043,165.054,182.081	0.8942	[M+H]+	182.081	182.081	0.0004	2.2025	10.78	11.78	11.28	11.17	0.12	8001.8	8959.46	8968.71	5711.78	14096.6	7418.56	10030.9	69990	7747.03	12732.9	8067.63	8562.96	9451.42	6768.99
64	histamine	histamine			C5H9N3	positive	111.08	NTYJJOPFIAHURM-UHFFFAOYSA-N	1	1	0.5	2.5	Level 1				1, perfect match to internal reference library	15044456	20240225_EB_VN_106100-001_RingTrial2_20230627_EXP120A_HILICZ_USHXG02065_POS_MS2_34_RtExu-B-EcoFAB-Brachy-Axenic_2__103.h5	11.0865	20240225_EB_VN_106100-001_RingTrial2_20230627_EXP120A_HILICZ_USHXG02065_POS_MS2_43_RtExu-B-EcoFAB-Brachy-SynCom16_4_Reinj_448.h5	11.42	7	83.060,95.060,96.057,96.064,112.087,113.091,113.107	0.8221	[M+H]+	112.087	112.087	0.0003	2.5229	10.85	12.15	11.65	11.13	0.52	8342.28	9056.67	7928.58	5415.29	5328.17	12542.8	5698.31	15651.6	10321	13469.8	4592.75	8417.38	7771.91	7821.34
65	ectoine	ectoine			C6H10N2O2	positive	142.074	WQXNXVUDBPYKBA-YFKPBYRVSA-N	1	1	1	3	Exceeds Level 1				1, perfect match to internal reference library	20150150	20240225_EB_VN_106100-001_RingTrial2_20230627_EXP120A_HILICZ_USHXG02065_POS_MS2_45_RtExu-B-EcoFAB-Brachy-SynCom16_6_Reinj2_570.h5	11.9574	20240225_EB_VN_106100-001_RingTrial2_20230627_EXP120A_HILICZ_USHXG02065_POS_MS2_46_RtExu-B-EcoFAB-Brachy-SynCom16_7__355.h5	11.95	4	97.076,101.071,143.081,144.085	0.8764	[M+H]+	143.082	143.081	0.0003	2.0063	11.47	12.47	11.97	11.91	0.06	6917.15	5981.71	5295.2	4481.93	5852.01	5318.04	5194.11	4970.29	5389.69	4710.65	3655.98	9266.52	9269.16	12368.2
66	histidinol	histidinol			C6H11N3O	positive	141.09	ZQISRDCJNBUVMM-YFKPBYRVSA-N	1	1	1	3	Exceeds Level 1				1, perfect match to internal reference library	973526	20240225_EB_VN_106100-001_RingTrial2_20230627_EXP120A_HILICZ_USHXG02065_POS_MS2_144_RtExu-E-EcoFAB-Brachy-SynCom17_2__097.h5	12.2692	20240225_EB_VN_106100-001_RingTrial2_20230627_EXP120A_HILICZ_USHXG02065_POS_MS2_82_RtExu-C-EcoFAB-Brachy-SynCom17_4_Reinj_423.h5	12.32	17	56.049,60.044,69.045,81.045,82.048,83.060,95.060,96.064,97.076,99.055,107.060,124.087,125.071,125.090,126.075,142.097,143.102	0.8613	[M+H]+	142.097	142.097	0.0003	1.9264	11.43	12.95	12.45	12.26	0.19	6963.25	5114.53	6359.2	5849.15	6293.71	5716.03	6066.97	7402.85	8550.94	4515.95	4966.74	7079.92	6787.06	6522.61
67	dihexose	1-aminocyclopropane-1-carboxylic acid	1-aminocyclopropane-1-carboxylic acid//allothreonine [M+H-H2O]+//threonine [M+H-H2O]+	PAJPWUMXBYXFCZ-UHFFFAOYSA-N//AYFVYJQAPQTCCC-HRFVKAFMSA-N//AYFVYJQAPQTCCC-GBXIJSLDSA-N	C4H7NO2	positive	101.048	PAJPWUMXBYXFCZ-UHFFFAOYSA-N	1	1	1	2.5	Level 1				0.5, partial match of fragments	1.1699e+06	20240225_EB_VN_106100-001_RingTrial2_20230627_EXP120A_HILICZ_USHXG02065_POS_MS2_132_RtExu-E-EcoFAB-Brachy-Axenic_4_Reinj_403.h5	12.859	20240225_EB_VN_106100-001_RingTrial2_20230627_EXP120A_HILICZ_USHXG02065_POS_MS2_132_RtExu-E-EcoFAB-Brachy-Axenic_4_Reinj_403.h5	12.86	5	56.049,61.029,84.044,102.055,102.091	0.724	[M+H]+	102.055	102.055	0.0003	2.8104	12.44	13.2	12.53	12.86	0.33	14917	11107.3	8749.92	7908.97	7290.55	8520.49	9071.05	16540.6	15078.1	16821.5	7853.6	9185.48	8536.12	8604.59
72	threonine	threonine	allothreonine [M+H-H2O]+//allothreonine [M+H]+//homoserine//threonine [M+H-H2O]+//threonine [M+H]+	AYFVYJQAPQTCCC-HRFVKAFMSA-N//AYFVYJQAPQTCCC-HRFVKAFMSA-N//UKAUYVFTDYCKQA-VKHMYHEASA-N//AYFVYJQAPQTCCC-GBXIJSLDSA-N//AYFVYJQAPQTCCC-GBXIJSLDSA-N	C4H9NO3	positive	119.058	AYFVYJQAPQTCCC-GBXIJSLDSA-N	1	1	1	3	Exceeds Level 1				1, perfect match to internal reference library	3.68419e+06	20240225_EB_VN_106100-001_RingTrial2_20230627_EXP120A_HILICZ_USHXG02065_POS_MS2_132_RtExu-E-EcoFAB-Brachy-Axenic_4_Reinj_403.h5	12.8417	20240225_EB_VN_106100-001_RingTrial2_20230627_EXP120A_HILICZ_USHXG02065_POS_MS2_131_RtExu-E-EcoFAB-Brachy-Axenic_3_Reinj2_534.h5	12.91	10	56.049,57.033,57.053,74.060,75.063,84.044,102.055,103.058,120.065,121.069	0.8621	[M+H]+	120.066	120.065	0.0003	2.8588	12.53	13.53	13.03	12.85	0.18	11587.7	15134.4	11993.9	12568.6	16786.6	13573.1	14557	27739.5	12608.6	21128.1	11140.1	11554.9	12173.4	12928.4
75	4-imidazoleacetic acid	4-imidazoleacetic acid			C5H6N2O2	positive	126.043	PRJKNHOMHKJCEJ-UHFFFAOYSA-N	1	1	1	3	Exceeds Level 1				1, perfect match to external reference library	1220955	20240225_EB_VN_106100-001_RingTrial2_20230627_EXP120A_HILICZ_USHXG02065_POS_MS2_136_RtExu-E-EcoFAB-Brachy-SynCom16_1__013.h5	12.9064	20240225_EB_VN_106100-001_RingTrial2_20230627_EXP120A_HILICZ_USHXG02065_POS_MS2_41_RtExu-B-EcoFAB-Brachy-SynCom16_2_Reinj_500.h5	12.91	6	81.045,82.042,82.048,99.055,127.050,128.054	0.9072	[M+H]+	127.05	127.05	0.0003	2.4751	12.67	13.67	13.17	13.01	0.16	0	0	0	6978.95	4713.02	5383.74	0	0	0	10499.6	0	0	0	0
78	4-guanidinobutanoic acid	4-guanidinobutanoic acid			C5H11N3O2	positive	145.085	TUHVEAJXIMEOSA-UHFFFAOYSA-N	1	1	1	3	Exceeds Level 1				1, perfect match to internal reference library	26273330	20240225_EB_VN_106100-001_RingTrial2_20230627_EXP120A_HILICZ_USHXG02065_POS_MS2_140_RtExu-E-EcoFAB-Brachy-SynCom16_5__264.h5	13.4835	20240225_EB_VN_106100-001_RingTrial2_20230627_EXP120A_HILICZ_USHXG02065_POS_MS2_142_RtExu-E-EcoFAB-Brachy-SynCom16_7__359.h5	13.5	11	60.056,86.060,87.044,88.047,104.070,111.055,128.082,129.066,129.085,146.092,147.097	0.9073	[M+H]+	146.092	146.092	0.0003	2.3939	12.94	13.94	13.44	13.48	0.04	21753.4	26526	18361.6	15477.4	30661.4	27876.7	13743	21400.9	17895	20270.1	11775.1	52608.2	18928.2	17176.9
79	guanosine 3',5'-cyclic monophosphoric acid	guanosine 3',5'-cyclic monophosphoric acid			C10H12N5O7P	positive	345.047	ZOOGRGPOEVQQDX-UUOKFMHZSA-N	0.5	1	1	2.5	Level 1				0.5, partial match of fragments	1.36165e+06	20240225_EB_VN_106100-001_RingTrial2_20230627_EXP120A_HILICZ_USHXG02065_POS_MS2_144_RtExu-E-EcoFAB-Brachy-SynCom17_2__097.h5	13.5988	20240225_EB_VN_106100-001_RingTrial2_20230627_EXP120A_HILICZ_USHXG02065_POS_MS2_149_RtExu-E-EcoFAB-Brachy-SynCom17_7__361.h5	13.57	2	152.057,153.059	0.8876	[M+H]+	346.055	346.054	0.0006	1.732	13.07	14.07	13.57	13.61	0.05	0	0	0	0	0	0	0	0	0	0	0	0	0	0
80	cytidine 2',3'-cyclic mono-phosphoric acid	cytidine 2',3'-cyclic mono-phosphoric acid			C9H12N3O7P	positive	305.041	NMPZCCZXCOMSDQ-ZRTZXPPTSA-N	0.5	1	1	3	Exceeds Level 1				1, perfect match to internal reference library	2330013	20240225_EB_VN_106100-001_RingTrial2_20230627_EXP120A_HILICZ_USHXG02065_POS_MS2_144_RtExu-E-EcoFAB-Brachy-SynCom17_2__097.h5	13.7004	20240225_EB_VN_106100-001_RingTrial2_20230627_EXP120A_HILICZ_USHXG02065_POS_MS2_116_RtExu-D-EcoFAB-Brachy-SynCom17_6__334.h5	13.64	2	112.050,178.061	0.8738	[M+H]+	306.049	306.048	0.0005	1.5743	13.15	14.15	13.65	13.72	0.07	0	0	0	0	0	0	0	0	0	0	0	0	0	0
81	glutamine	glutamine			C5H10N2O3	positive	146.069	ZDXPYRJPNDTMRX-VKHMYHEASA-N	1	1	1	3	Exceeds Level 1				1, perfect match to internal reference library	25427162	20240225_EB_VN_106100-001_RingTrial2_20230627_EXP120A_HILICZ_USHXG02065_POS_MS2_131_RtExu-E-EcoFAB-Brachy-Axenic_3_Reinj2_534.h5	13.9716	20240225_EB_VN_106100-001_RingTrial2_20230627_EXP120A_HILICZ_USHXG02065_POS_MS2_132_RtExu-E-EcoFAB-Brachy-Axenic_4_Reinj_403.h5	14.02	9	56.050,84.044,85.028,85.048,101.071,102.055,130.050,131.053,147.076	0.8899	[M+H]+	147.076	147.076	0.0004	2.4018	13.41	14.41	13.91	13.95	0.04	9900.99	12552.9	12263.3	17885.8	32272.7	25839.9	28972.6	10960.8	10144.5	14605.5	16555.6	30383	26982.1	33177.8
82	serine	serine			C3H7NO3	positive	105.043	MTCFGRXMJLQNBG-REOHCLBHSA-N	1	1	1	3	Exceeds Level 1				1, perfect match to internal reference library	2.28615e+06	20240225_EB_VN_106100-001_RingTrial2_20230627_EXP120A_HILICZ_USHXG02065_POS_MS2_131_RtExu-E-EcoFAB-Brachy-Axenic_3_Reinj2_534.h5	13.8903	20240225_EB_VN_106100-001_RingTrial2_20230627_EXP120A_HILICZ_USHXG02065_POS_MS2_4_RtExu-A-EcoFAB-Brachy-Axenic_4_Reinj_436.h5	13.84	4	60.044,70.029,88.039,106.050	0.8131	[M+H]+	106.05	106.05	0.0003	2.9533	13.41	14.41	13.91	13.86	0.05	23583	28667.8	26828.1	20531.1	30972.1	17767.3	21178.1	84795.3	22160.4	33577.5	22751.7	27754	16547.5	16323
83	beta-alanine	beta-alanine			C3H7NO2	positive	89.0477	UCMIRNVEIXFBKS-UHFFFAOYSA-N	0.5	1	1	2.5	Level 1				0.5, partial match of fragments	1.57479e+06	20240225_EB_VN_106100-001_RingTrial2_20230627_EXP120A_HILICZ_USHXG02065_POS_MS2_136_RtExu-E-EcoFAB-Brachy-SynCom16_1__013.h5	13.8803	20240225_EB_VN_106100-001_RingTrial2_20230627_EXP120A_HILICZ_USHXG02065_POS_MS2_141_RtExu-E-EcoFAB-Brachy-SynCom16_6_Reinj2_574.h5	13.91	3	72.044,90.055,90.091	0.8926	[M+H]+	90.055	90.0547	0.0002	2.5856	13.43	14.43	13.93	13.9	0.03	17907.5	19711.2	21543.9	11521.3	19230.9	20473	16782	19399.7	18781.9	19605.5	11757.1	20170.8	18276.5	19034.7
84	4-aminobutanoic acid	4-aminobutanoic acid	4-aminobutanoic acid [M+H]+//4-aminobutanoic acid [M+H]+	BTCSSZJGUNDROE-UHFFFAOYSA-N//BTCSSZJGUNDROE-UHFFFAOYSA-N	C4H9NO2	positive	103.063	BTCSSZJGUNDROE-UHFFFAOYSA-N	1	1	1	3	Exceeds Level 1				1, perfect match to internal reference library	34349904	20240225_EB_VN_106100-001_RingTrial2_20230627_EXP120A_HILICZ_USHXG02065_POS_MS2_136_RtExu-E-EcoFAB-Brachy-SynCom16_1__013.h5	13.9286	20240225_EB_VN_106100-001_RingTrial2_20230627_EXP120A_HILICZ_USHXG02065_POS_MS2_129_RtExu-E-EcoFAB-Brachy-Axenic_1_Reinj_487.h5	13.88	8	68.049,69.033,70.037,86.060,87.044,88.047,104.070,104.107	0.844	[M+H]+	104.071	104.07	0.0003	2.7817	13.47	14.47	13.97	13.94	0.03	22059.5	14300.2	16703.9	12193.2	17375.4	17003.3	18982.6	15972.2	19923.9	18600.8	12288.4	16016	16280.6	17942.2
86	asparagine	asparagine			C4H8N2O3	positive	132.053	DCXYFEDJOCDNAF-REOHCLBHSA-N	1	1	1	3	Exceeds Level 1				1, perfect match to internal reference library	20691488	20240225_EB_VN_106100-001_RingTrial2_20230627_EXP120A_HILICZ_USHXG02065_POS_MS2_131_RtExu-E-EcoFAB-Brachy-Axenic_3_Reinj2_534.h5	13.9819	20240225_EB_VN_106100-001_RingTrial2_20230627_EXP120A_HILICZ_USHXG02065_POS_MS2_129_RtExu-E-EcoFAB-Brachy-Axenic_1_Reinj_487.h5	13.9	6	70.029,74.024,87.055,88.039,116.034,133.061	0.8762	[M+H]+	133.061	133.06	0.0003	2.627	13.48	14.48	13.98	13.96	0.02	8573.52	0	6531.76	0	6238.33	6942.62	0	11317	0	8905.14	4605.44	9173.43	10557.9	6713.55
87	cysteic acid	cysteic acid			C3H7NO5S	positive	169.004	XVOYSCVBGLVSOL-REOHCLBHSA-N	1	1	1	3	Exceeds Level 1				1, perfect match to internal reference library	1.68202e+06	20240225_EB_VN_106100-001_RingTrial2_20230627_EXP120A_HILICZ_USHXG02065_POS_MS2_97_RtExu-D-EcoFAB-Brachy-Axenic_1__019.h5	14.1985	20240225_EB_VN_106100-001_RingTrial2_20230627_EXP120A_HILICZ_USHXG02065_POS_MS2_100_RtExu-D-EcoFAB-Brachy-Axenic_4_Reinj_444.h5	14.13	2	124.006,170.011	0.9289	[M+H]+	170.012	170.012	0.0003	1.8805	13.66	14.66	14.16	14.18	0.02	0	0	0	0	0	6728.53	0	0	0	0	0	0	0	0
88	hexosamine	mannosamine			C6H13NO5	positive	179.079	MSWZFWKMSRAUBD-CBPJZXOFSA-N	1	1	1	2.5	Level 1				0.5, partial match of fragments	508271	20240225_EB_VN_106100-001_RingTrial2_20230627_EXP120A_HILICZ_USHXG02065_POS_MS2_83_RtExu-C-EcoFAB-Brachy-SynCom17_5__272.h5	14.1871	20240225_EB_VN_106100-001_RingTrial2_20230627_EXP120A_HILICZ_USHXG02065_POS_MS2_149_RtExu-E-EcoFAB-Brachy-SynCom17_7__361.h5	14.09	21	60.044,61.029,68.049,69.034,72.044,73.048,84.044,85.028,86.060,90.054,96.045,97.028,98.060,102.055,114.055,126.055,127.039,144.065,145.050,162.076,162.112	0.7786	[M+H-H2O]+	162.076	162.076	0.0003	1.6995	13.66	14.66	14.16	14.15	0.01	32344.6	29859.7	31210.1	35697.8	55767.3	53225.1	58858.3	31648	28284.5	33025.7	33817.9	59033.8	51720.1	62412.4
90	histidine	histidine			C6H9N3O2	positive	155.069	HNDVDQJCIGZPNO-YFKPBYRVSA-N	1	1	1	3	Exceeds Level 1				1, perfect match to internal reference library	40502812	20240225_EB_VN_106100-001_RingTrial2_20230627_EXP120A_HILICZ_USHXG02065_POS_MS2_132_RtExu-E-EcoFAB-Brachy-Axenic_4_Reinj_403.h5	14.5896	20240225_EB_VN_106100-001_RingTrial2_20230627_EXP120A_HILICZ_USHXG02065_POS_MS2_98_RtExu-D-EcoFAB-Brachy-Axenic_2_Reinj_481.h5	14.61	4	95.061,110.071,111.075,156.077	0.9297	[M+H]+	156.077	156.076	0.0003	2.1026	14.01	15.39	14.51	14.61	0.1	22501.5	28176.6	23974.9	19711.6	31156.5	26691.3	26598.2	72321.6	22854.6	40972.7	21359.4	29369.8	25829.2	28634.4
91	sn-glycero-3-phosphocholine	sn-glycero-3-phosphocholine			C8H21NO6P+	positive	258.11	SUHOQUVVVLNYQR-MRVPVSSYSA-O	1	1	1	3	Exceeds Level 1				1, perfect match to internal reference library	19354826	20240225_EB_VN_106100-001_RingTrial2_20230627_EXP120A_HILICZ_USHXG02065_POS_MS2_77_RtExu-C-EcoFAB-Brachy-SynCom16_6__326.h5	14.8193	20240225_EB_VN_106100-001_RingTrial2_20230627_EXP120A_HILICZ_USHXG02065_POS_MS2_8_RtExu-A-EcoFAB-Brachy-SynCom16_1__046.h5	14.79	9	60.081,86.097,104.107,105.110,125.000,184.073,199.037,258.110,259.114	0.9102	[M]+	258.11	258.11	0.0005	2.0435	14.07	15.07	14.57	14.85	0.28	17721.3	14349.2	17257.2	16612.9	15702.5	15168	12699.9	25865.3	12895.9	20092.4	10314.8	17652.5	16950.3	14862.5
92	uridine-5-monophosphoric acid	uridine-5-monophosphoric acid			C9H13N2O9P	positive	324.036	DJJCXFVJDGTHFX-XVFCMESISA-N	1	1	1	3	Exceeds Level 1				1, perfect match to internal reference library	779116	20240225_EB_VN_106100-001_RingTrial2_20230627_EXP120A_HILICZ_USHXG02065_POS_MS2_141_RtExu-E-EcoFAB-Brachy-SynCom16_6_Reinj2_574.h5	14.9953	20240225_EB_VN_106100-001_RingTrial2_20230627_EXP120A_HILICZ_USHXG02065_POS_MS2_139_RtExu-E-EcoFAB-Brachy-SynCom16_4_Reinj_421.h5	14.98	3	97.028,113.035,227.066	0.9078	[M+H]+	325.043	325.043	0.0005	1.5415	14.12	15.72	14.62	14.98	0.35	0	0	0	0	4377.16	6355.46	0	0	0	0	0	0	0	9471
93	adenosine 5'-monophosphoric acid	adenosine 5'-monophosphoric acid			C10H14N5O7P	positive	347.063	UDMBCSSLTHHNCD-KQYNXXCUSA-N	0.5	1	1	2.5	Level 1				0.5, partial match of fragments	1.42588e+06	20240225_EB_VN_106100-001_RingTrial2_20230627_EXP120A_HILICZ_USHXG02065_POS_MS2_139_RtExu-E-EcoFAB-Brachy-SynCom16_4_Reinj_421.h5	15.2151	20240225_EB_VN_106100-001_RingTrial2_20230627_EXP120A_HILICZ_USHXG02065_POS_MS2_139_RtExu-E-EcoFAB-Brachy-SynCom16_4_Reinj_421.h5	15.5	2	97.029,136.062	0.8511	[M+H]+	348.07	348.07	0.0006	1.6374	14.51	15.51	15.01	15.18	0.17	0	0	0	0	0	0	0	0	0	0	0	6265.35	0	0
94	hexosaminic acid	glucosaminic acid			C6H13NO6	positive	195.074	UFYKDFXCZBTLOO-TXICZTDVSA-N	1	1	1	3	Exceeds Level 1				1, perfect match to internal reference library	803829	20240225_EB_VN_106100-001_RingTrial2_20230627_EXP120A_HILICZ_USHXG02065_POS_MS2_141_RtExu-E-EcoFAB-Brachy-SynCom16_6_Reinj2_574.h5	15.1672	20240225_EB_VN_106100-001_RingTrial2_20230627_EXP120A_HILICZ_USHXG02065_POS_MS2_141_RtExu-E-EcoFAB-Brachy-SynCom16_6_Reinj2_574.h5	15.16	26	60.044,68.049,72.044,73.028,74.024,85.028,86.060,87.044,96.044,97.028,98.060,104.034,112.040,114.055,115.039,116.070,132.065,133.049,133.069,142.050,150.076,151.080,160.060,178.071,196.081,197.085	0.8421	[M+H]+	196.082	196.081	0.0004	2.0364	14.97	15.43	15.19	15.17	0.02	0	0	0	0	0	0	0	0	0	0	0	0	0	0
95	raffinose	raffinose			C18H32O16	positive	504.169	MUPFEKGTMRGPLJ-ZQSKZDJDSA-N	1	1	1	2.5	Level 1				0.5, partial match of fragments	529090	20240225_EB_VN_106100-001_RingTrial2_20230627_EXP120A_HILICZ_USHXG02065_POS_MS2_134_RtExu-E-EcoFAB-Brachy-Axenic_6__291.h5	14.9127	20240225_EB_VN_106100-001_RingTrial2_20230627_EXP120A_HILICZ_USHXG02065_POS_MS2_144_RtExu-E-EcoFAB-Brachy-SynCom17_2__097.h5	14.94	5	185.043,203.053,347.095,365.105,527.158	0.7384	[M+Na]+	527.158	527.157	0.0012	2.2736	14.51	15.75	15.25	14.92	0.33	7634.91	0	0	0	7969.5	5547.79	0	0	0	0	3646.81	8586.46	6012.43	26896.7
96	sn-glycerol 3-phosphoric acid	sn-glycerol 3-phosphoric acid			C3H9O6P	positive	172.014	AWUCVROLDVIAJX-GSVOUGTGSA-N	0.5	1	1	2.5	Level 1				0.5, partial match of fragments	842112	20240225_EB_VN_106100-001_RingTrial2_20230627_EXP120A_HILICZ_USHXG02065_POS_MS2_141_RtExu-E-EcoFAB-Brachy-SynCom16_6_Reinj2_574.h5	15.6067	20240225_EB_VN_106100-001_RingTrial2_20230627_EXP120A_HILICZ_USHXG02065_POS_MS2_141_RtExu-E-EcoFAB-Brachy-SynCom16_6_Reinj2_574.h5	15.74	3	57.033,75.044,98.984	0.8128	[M+H]+	173.021	173.021	0.0003	1.9025	15.22	16.39	15.31	15.6	0.29	0	0	0	0	0	0	0	0	0	0	0	0	5303.63	0
97	glutamic acid	glutamic acid			C5H9NO4	positive	147.053	WHUUTDBJXJRKMK-VKHMYHEASA-N	1	1	1	3	Exceeds Level 1				1, perfect match to internal reference library	8724269	20240225_EB_VN_106100-001_RingTrial2_20230627_EXP120A_HILICZ_USHXG02065_POS_MS2_141_RtExu-E-EcoFAB-Brachy-SynCom16_6_Reinj2_574.h5	16.021	20240225_EB_VN_106100-001_RingTrial2_20230627_EXP120A_HILICZ_USHXG02065_POS_MS2_132_RtExu-E-EcoFAB-Brachy-Axenic_4_Reinj_403.h5	16.07	10	56.050,84.044,85.028,85.048,102.055,103.058,130.050,131.054,148.060,149.023	0.8853	[M+H]+	148.06	148.06	0.0003	2.0234	15.19	16.31	15.69	16.03	0.33	32441	41529.6	46717.4	27912.1	50886.3	53624.9	50673.7	48859.8	41053.2	48633.4	28707.3	56832.2	48693.4	42968.2
98	3'-CMP	3'-CMP			C9H14N3O8P	positive	323.052	IERHLVCPSMICTF-XVFCMESISA-N	1	1	1	3	Exceeds Level 1				1, perfect match to internal reference library	715740	20240225_EB_VN_106100-001_RingTrial2_20230627_EXP120A_HILICZ_USHXG02065_POS_MS2_15_RtExu-A-EcoFAB-Brachy-SynCom17_1__025.h5	16.1647	20240225_EB_VN_106100-001_RingTrial2_20230627_EXP120A_HILICZ_USHXG02065_POS_MS2_144_RtExu-E-EcoFAB-Brachy-SynCom17_2__097.h5	16.07	2	112.050,213.016	0.9521	[M+H]+	324.059	324.059	0.0006	1.7261	15.74	16.64	15.79	16.14	0.35	0	0	0	0	0	0	0	0	0	0	0	0	5365.46	0
99	nicotinamide mononucleotide	nicotinamide mononucleotide			C11H16N2O8P+	positive	335.064	DAYLJWODMCOQEW-TURQNECASA-O	1	1	1	3	Exceeds Level 1				1, perfect match to internal reference library	645578	20240225_EB_VN_106100-001_RingTrial2_20230627_EXP120A_HILICZ_USHXG02065_POS_MS2_140_RtExu-E-EcoFAB-Brachy-SynCom16_5__264.h5	16.0257	20240225_EB_VN_106100-001_RingTrial2_20230627_EXP120A_HILICZ_USHXG02065_POS_MS2_18_RtExu-A-EcoFAB-Brachy-SynCom17_4_badinj_181.h5	15.92	2	97.028,123.055	0.9083	[M]+	335.064	335.063	0.0006	1.7594	15.3	16.47	15.8	15.95	0.15	0	0	0	4457.24	0	0	0	0	0	0	0	5427.88	0	0
100	aspartic acid	aspartic acid			C4H7NO4	positive	133.038	CKLJMWTZIZZHCS-REOHCLBHSA-N	1	1	1	2.5	Level 1				0.5, partial match of fragments	3.70198e+06	20240225_EB_VN_106100-001_RingTrial2_20230627_EXP120A_HILICZ_USHXG02065_POS_MS2_131_RtExu-E-EcoFAB-Brachy-Axenic_3_Reinj2_534.h5	16.3071	20240225_EB_VN_106100-001_RingTrial2_20230627_EXP120A_HILICZ_USHXG02065_POS_MS2_43_RtExu-B-EcoFAB-Brachy-SynCom16_4_Reinj_448.h5	16.25	4	74.024,88.039,116.034,134.045	0.8045	[M+H]+	134.045	134.044	0.0003	2.382	16.11	16.59	15.92	16.28	0.36	11690.2	6700.97	5760.03	6632.87	16229.3	14882.8	12847.1	8198.15	9680.42	9405.38	6546.45	16613.3	14260.7	20687.1
101	N-trimethyllysine	N-trimethyllysine			C9H21N2O2+	positive	189.16	MXNRLFUSFKVQSK-QMMMGPOBSA-O	1	1	1	3	Exceeds Level 1				1, perfect match to internal reference library	65567364	20240225_EB_VN_106100-001_RingTrial2_20230627_EXP120A_HILICZ_USHXG02065_POS_MS2_80_RtExu-C-EcoFAB-Brachy-SynCom17_2__095.h5	16.5367	20240225_EB_VN_106100-001_RingTrial2_20230627_EXP120A_HILICZ_USHXG02065_POS_MS2_48_RtExu-B-EcoFAB-Brachy-SynCom17_2_Reinj_440.h5	16.57	6	60.081,84.081,86.096,130.086,144.138,189.160	0.9499	[M]+	189.16	189.159	0.0003	1.8443	16.17	17.17	16.67	16.56	0.12	7123.97	20887.8	5669.31	10839.3	12336.9	16766.7	16316.1	8506.23	10181.1	7742.81	0	22541.8	25418.8	16408.7
102	cystine	cystine			C6H12N2O4S2	positive	240.024	LEVWYRKDKASIDU-IMJSIDKUSA-N	1	1	1	3	Exceeds Level 1				1, perfect match to internal reference library	6.58746e+06	20240225_EB_VN_106100-001_RingTrial2_20230627_EXP120A_HILICZ_USHXG02065_POS_MS2_132_RtExu-E-EcoFAB-Brachy-Axenic_4_Reinj_403.h5	16.6714	20240225_EB_VN_106100-001_RingTrial2_20230627_EXP120A_HILICZ_USHXG02065_POS_MS2_134_RtExu-E-EcoFAB-Brachy-Axenic_6__291.h5	16.65	8	74.006,74.023,120.011,122.027,151.983,153.999,195.025,241.031	0.8212	[M+H]+	241.031	241.031	0.0004	1.8087	16.28	17.28	16.78	16.67	0.11	29843.8	0	0	0	0	7337.41	0	13099.9	0	15994.6	0	0	0	0
103	arginine	arginine			C6H14N4O2	positive	174.112	ODKSFYDXXFIFQN-BYPYZUCNSA-N	1	1	1	3	Exceeds Level 1				1, perfect match to internal reference library	24356754	20240225_EB_VN_106100-001_RingTrial2_20230627_EXP120A_HILICZ_USHXG02065_POS_MS2_132_RtExu-E-EcoFAB-Brachy-Axenic_4_Reinj_403.h5	16.6645	20240225_EB_VN_106100-001_RingTrial2_20230627_EXP120A_HILICZ_USHXG02065_POS_MS2_154_TxCtrl-E-EcoFAB-Medium-Sterile_5_Added_249.h5	16.66	14	60.056,70.065,71.069,72.081,112.087,114.102,115.086,116.070,117.074,130.097,157.108,158.092,175.119,176.122	0.9116	[M+H]+	175.119	175.119	0.0004	2.1958	16.31	17.31	16.81	16.63	0.18	124573	105492	115572	109617	515009	499807	450812	107419	95034.5	139419	114570	694324	457321	450134
104	lysine	lysine			C6H14N2O2	positive	146.106	KDXKERNSBIXSRK-YFKPBYRVSA-N	1	1	1	3	Exceeds Level 1				1, perfect match to internal reference library	4946233	20240225_EB_VN_106100-001_RingTrial2_20230627_EXP120A_HILICZ_USHXG02065_POS_MS2_131_RtExu-E-EcoFAB-Brachy-Axenic_3_Reinj2_534.h5	16.9209	20240225_EB_VN_106100-001_RingTrial2_20230627_EXP120A_HILICZ_USHXG02065_POS_MS2_134_RtExu-E-EcoFAB-Brachy-Axenic_6__291.h5	16.93	10	84.081,85.065,85.084,101.107,102.091,112.076,129.102,130.086,131.090,147.113	0.8585	[M+H]+	147.113	147.113	0.0003	2.0508	16.4	17.4	16.9	16.92	0.02	41248.5	237954	127573	64235.3	140516	161825	145926	81784	68776.2	102898	52679.2	237794	230009	260327
105	agmatine	agmatine sulfuric acid			C5H14N4	positive	130.122	QYPPJABKJHAVHS-UHFFFAOYSA-N	1	1	1	2.5	Level 1				0.5, partial match of fragments	7406891	20240225_EB_VN_106100-001_RingTrial2_20230627_EXP120A_HILICZ_USHXG02065_POS_MS2_17_RtExu-A-EcoFAB-Brachy-SynCom17_3__147.h5	16.6751	20240225_EB_VN_106100-001_RingTrial2_20230627_EXP120A_HILICZ_USHXG02065_POS_MS2_5_RtExu-A-EcoFAB-Brachy-Axenic_5__212.h5	16.67	5	60.056,72.081,97.076,114.102,131.129	0.8007	[M+H]+	131.129	131.129	0.0003	2.1209	16.45	17.55	17.05	16.71	0.34	0	0	9487.9	0	0	0	0	0	7209.95	0	0	0	0	0
106	putrescine	putrescine			C4H12N2	positive	88.1	KIDHWZJUCRJVML-UHFFFAOYSA-N	1	1	1	2.5	Level 1				0.5, partial match of fragments	29131756	20240225_EB_VN_106100-001_RingTrial2_20230627_EXP120A_HILICZ_USHXG02065_POS_MS2_15_RtExu-A-EcoFAB-Brachy-SynCom17_1__025.h5	17.1565	20240225_EB_VN_106100-001_RingTrial2_20230627_EXP120A_HILICZ_USHXG02065_POS_MS2_146_RtExu-E-EcoFAB-Brachy-SynCom17_4__183.h5	17.19	3	71.068,72.081,89.079	0.8758	[M+H]+	89.1073	89.1071	0.0002	2.7536	16.64	17.64	17.14	17.16	0.02	9936.2	10153.9	8324.58	8379.83	39129.6	44052	47139.2	0	0	12054.7	10387.8	40370.1	48534.2	50303.8
[truncated: 182 more columns]
