# Supplementary material for: Breaking the reproducibility barrier with standardized protocols for plant–microbiome research
Source: PLoS Biol. 2025 Sep 8;23(9):e3003358. doi: 10.1371/journal.pbio.3003358 (PMC12416739; doi:10.1371/journal.pbio.3003358)
Supplement: S7 Table — (XLSX) [file pbio.3003358.s018.xlsx]

## Sheet: Table_S7
Index	Source	SS	SST	Variation (%)	DF	MS	F	p-unc	np2	Analyzed	Dataset
0	lab	0.00536144	0.0752329	7.12646	4	0.00134036	1.27503	0.289844	0.0783428	Arthrobacter sp. OAP107	16S-seq Root
1	treatment	0.00145612	0.0752329	1.93549	1	0.00145612	1.38515	0.243874	0.0225649	Arthrobacter sp. OAP107	16S-seq Root
2	lab * treatment	0.00534112	0.0752329	7.09944	4	0.00133528	1.2702	0.291721	0.078069	Arthrobacter sp. OAP107	16S-seq Root
3	Residual	0.0630742	0.0752329	83.8386	60	0.00105124				Arthrobacter sp. OAP107	16S-seq Root
0	lab	5.13544e-06	9.67893e-05	5.30579	4	1.28386e-06	0.941197	0.446464	0.0590418	Bacillus sp. OAE603	16S-seq Root
1	treatment	4.77202e-06	9.67893e-05	4.93031	1	4.77202e-06	3.49836	0.0663095	0.0550937	Bacillus sp. OAE603	16S-seq Root
2	lab * treatment	5.03758e-06	9.67893e-05	5.20469	4	1.2594e-06	0.923263	0.4565	0.057982	Bacillus sp. OAE603	16S-seq Root
3	Residual	8.18443e-05	9.67893e-05	84.5592	60	1.36407e-06				Bacillus sp. OAE603	16S-seq Root
0	lab	1.32757e-10	2.29005e-09	5.7971	4	3.31891e-11	1	0.41474	0.0625	Bosea sp. OAE506	16S-seq Root
1	treatment	3.31891e-11	2.29005e-09	1.44928	1	3.31891e-11	1	0.321327	0.0163934	Bosea sp. OAE506	16S-seq Root
2	lab * treatment	1.32757e-10	2.29005e-09	5.7971	4	3.31891e-11	1	0.41474	0.0625	Bosea sp. OAE506	16S-seq Root
3	Residual	1.99135e-09	2.29005e-09	86.9565	60	3.31891e-11				Bosea sp. OAE506	16S-seq Root
0	lab	3.50978e-08	6.32947e-07	5.54514	4	8.77444e-09	1.0112	0.408903	0.0631559	Bradyrhizobium sp. OAE829	16S-seq Root
1	treatment	4.21167e-08	6.32947e-07	6.65406	1	4.21167e-08	4.8537	0.0314381	0.0748407	Bradyrhizobium sp. OAE829	16S-seq Root
2	lab * treatment	3.50978e-08	6.32947e-07	5.54514	4	8.77444e-09	1.0112	0.408903	0.0631559	Bradyrhizobium sp. OAE829	16S-seq Root
3	Residual	5.20635e-07	6.32947e-07	82.2557	60	8.67724e-09				Bradyrhizobium sp. OAE829	16S-seq Root
0	lab	0.00255958	0.0446664	5.73044	4	0.000639896	0.988052	0.421039	0.0617994	Brevibacillus sp. OAP136	16S-seq Root
1	treatment	0.000677803	0.0446664	1.51748	1	0.000677803	1.04658	0.310402	0.017144	Brevibacillus sp. OAP136	16S-seq Root
2	lab * treatment	0.00257099	0.0446664	5.75598	4	0.000642747	0.992455	0.418709	0.0620577	Brevibacillus sp. OAP136	16S-seq Root
3	Residual	0.038858	0.0446664	86.9961	60	0.000647634				Brevibacillus sp. OAP136	16S-seq Root
0	lab	0.00120553	16.8844	0.00713986	4	0.000301382	0.854344	0.496625	0.0538871	Burkholderia sp. OAS925	16S-seq Root
1	treatment	16.8609	16.8844	99.8605	1	16.8609	47796.6	9.07009e-89	0.998746	Burkholderia sp. OAS925	16S-seq Root
2	lab * treatment	0.00117679	16.8844	0.00696968	4	0.000294198	0.83398	0.508947	0.0526703	Burkholderia sp. OAS925	16S-seq Root
3	Residual	0.0211658	16.8844	0.125357	60	0.000352764				Burkholderia sp. OAS925	16S-seq Root
0	lab	0.0019359	0.0356547	5.42956	4	0.000483974	0.943129	0.445393	0.0591558	Chitinophaga sp. OAE865	16S-seq Root
1	treatment	0.000137044	0.0356547	0.384366	1	0.000137044	0.267061	0.60721	0.00443129	Chitinophaga sp. OAE865	16S-seq Root
2	lab * treatment	0.00279231	0.0356547	7.83153	4	0.000698077	1.36036	0.258427	0.0831496	Chitinophaga sp. OAE865	16S-seq Root
3	Residual	0.0307895	0.0356547	86.3545	60	0.000513158				Chitinophaga sp. OAE865	16S-seq Root
0	lab	9.16208e-07	1.427e-05	6.42051	4	2.29052e-07	1.20561	0.317853	0.0743946	Lysobacter sp. OAE881	16S-seq Root
1	treatment	1.03829e-06	1.427e-05	7.27602	1	1.03829e-06	5.46501	0.022754	0.0834799	Lysobacter sp. OAE881	16S-seq Root
2	lab * treatment	9.16208e-07	1.427e-05	6.42051	4	2.29052e-07	1.20561	0.317853	0.0743946	Lysobacter sp. OAE881	16S-seq Root
3	Residual	1.13993e-05	1.427e-05	79.883	60	1.89989e-07				Lysobacter sp. OAE881	16S-seq Root
0	lab	6.62478e-08	6.31947e-07	10.4831	4	1.6562e-08	2.05786	0.0976269	0.12064	Marmoricola sp. OAE513	16S-seq Root
1	treatment	1.6562e-08	6.31947e-07	2.62078	1	1.6562e-08	2.05786	0.156615	0.0331603	Marmoricola sp. OAE513	16S-seq Root
2	lab * treatment	6.62478e-08	6.31947e-07	10.4831	4	1.6562e-08	2.05786	0.0976269	0.12064	Marmoricola sp. OAE513	16S-seq Root
3	Residual	4.82889e-07	6.31947e-07	76.413	60	8.04815e-09				Marmoricola sp. OAE513	16S-seq Root
0	lab	0.121215	1.747	6.93851	4	0.0303039	1.59917	0.186261	0.0963402	Methylobacterium sp. OAE515	16S-seq Root
1	treatment	0.371881	1.747	21.2869	1	0.371881	19.6245	4.06436e-05	0.246463	Methylobacterium sp. OAE515	16S-seq Root
2	lab * treatment	0.116913	1.747	6.69222	4	0.0292282	1.5424	0.201485	0.0932393	Methylobacterium sp. OAE515	16S-seq Root
3	Residual	1.13699	1.747	65.0824	60	0.0189498				Methylobacterium sp. OAE515	16S-seq Root
0	lab	7.99113e-05	0.00177719	4.49651	4	1.99778e-05	0.76815	0.550184	0.0487153	Mucilaginibacter sp. OAE612	16S-seq Root
1	treatment	5.71696e-05	0.00177719	3.21686	1	5.71696e-05	2.19818	0.143408	0.0353415	Mucilaginibacter sp. OAE612	16S-seq Root
2	lab * treatment	7.9642e-05	0.00177719	4.48135	4	1.99105e-05	0.765561	0.551848	0.0485591	Mucilaginibacter sp. OAE612	16S-seq Root
3	Residual	0.00156046	0.00177719	87.8053	60	2.60077e-05				Mucilaginibacter sp. OAE612	16S-seq Root
0	lab	0.310915	2.80734	11.0751	4	0.0777287	2.53821	0.0490751	0.144725	Mycobacterium sp. OAE908	16S-seq Root
1	treatment	0.348143	2.80734	12.4012	1	0.348143	11.3685	0.00131198	0.159293	Mycobacterium sp. OAE908	16S-seq Root
2	lab * treatment	0.310873	2.80734	11.0736	4	0.0777183	2.53787	0.0490992	0.144708	Mycobacterium sp. OAE908	16S-seq Root
3	Residual	1.83741	2.80734	65.4501	60	0.0306234				Mycobacterium sp. OAE908	16S-seq Root
0	lab	0.00010962	0.0017326	6.32689	4	2.74049e-05	1.11518	0.357827	0.0692005	Niastella sp. OAS944	16S-seq Root
1	treatment	3.89438e-05	0.0017326	2.24771	1	3.89438e-05	1.58473	0.212957	0.0257325	Niastella sp. OAS944	16S-seq Root
2	lab * treatment	0.000109566	0.0017326	6.32382	4	2.73916e-05	1.11464	0.358079	0.0691692	Niastella sp. OAS944	16S-seq Root
3	Residual	0.00147447	0.0017326	85.1016	60	2.45745e-05				Niastella sp. OAS944	16S-seq Root
0	lab	0.000107356	0.00206876	5.18938	4	2.68389e-05	0.896818	0.471606	0.0564149	Paenibacillus sp. OAE614	16S-seq Root
1	treatment	5.86561e-05	0.00206876	2.83533	1	5.86561e-05	1.95998	0.166665	0.031633	Paenibacillus sp. OAE614	16S-seq Root
2	lab * treatment	0.000107136	0.00206876	5.17878	4	2.67841e-05	0.894986	0.472666	0.0563062	Paenibacillus sp. OAE614	16S-seq Root
3	Residual	0.00179561	0.00206876	86.7965	60	2.99268e-05				Paenibacillus sp. OAE614	16S-seq Root
0	lab	0.000225537	0.00268805	8.39033	4	5.63842e-05	1.82047	0.136667	0.108229	Rhizobium sp. OAE497	16S-seq Root
1	treatment	0.000378578	0.00268805	14.0837	1	0.000378578	12.2231	0.000894542	0.169241	Rhizobium sp. OAE497	16S-seq Root
2	lab * treatment	0.000225602	0.00268805	8.39276	4	5.64005e-05	1.821	0.136566	0.108257	Rhizobium sp. OAE497	16S-seq Root
3	Residual	0.00185834	0.00268805	69.1332	60	3.09723e-05				Rhizobium sp. OAE497	16S-seq Root
0	lab	0.0816188	11.5016	0.70963	4	0.0204047	0.342354	0.848293	0.0223143	Rhodococcus sp. OAS809	16S-seq Root
1	treatment	7.75495	11.5016	67.425	1	7.75495	130.114	1.15969e-16	0.6844	Rhodococcus sp. OAS809	16S-seq Root
2	lab * treatment	0.0889472	11.5016	0.773347	4	0.0222368	0.373093	0.826919	0.0242692	Rhodococcus sp. OAS809	16S-seq Root
3	Residual	3.57607	11.5016	31.092	60	0.0596012				Rhodococcus sp. OAS809	16S-seq Root
0	lab	1.4812e-11	2.55507e-10	5.7971	4	3.703e-12	1	0.41474	0.0625	Variovorax sp. OAS795	16S-seq Root
1	treatment	3.703e-12	2.55507e-10	1.44928	1	3.703e-12	1	0.321327	0.0163934	Variovorax sp. OAS795	16S-seq Root
2	lab * treatment	1.4812e-11	2.55507e-10	5.7971	4	3.703e-12	1	0.41474	0.0625	Variovorax sp. OAS795	16S-seq Root
3	Residual	2.2218e-10	2.55507e-10	86.9565	60	3.703e-12				Variovorax sp. OAS795	16S-seq Root
0	lab	0.000352186	0.00260947	13.4965	4	8.80465e-05	2.95231	0.0270672	0.164453	Arthrobacter sp. OAP107	16S-seq Media
1	treatment	0.000119366	0.00260947	4.57432	1	0.000119366	4.00248	0.0499644	0.0625363	Arthrobacter sp. OAP107	16S-seq Media
2	lab * treatment	0.000348545	0.00260947	13.3569	4	8.71364e-05	2.92179	0.0282798	0.16303	Arthrobacter sp. OAP107	16S-seq Media
3	Residual	0.00178937	0.00260947	68.5723	60	2.98229e-05				Arthrobacter sp. OAP107	16S-seq Media
0	lab	5.22408e-05	0.000558572	9.35257	4	1.30602e-05	1.79704	0.141251	0.106986	Bacillus sp. OAE603	16S-seq Media
1	treatment	1.84413e-05	0.000558572	3.30151	1	1.84413e-05	2.53747	0.116428	0.0405752	Bacillus sp. OAE603	16S-seq Media
2	lab * treatment	5.18329e-05	0.000558572	9.27955	4	1.29582e-05	1.78301	0.144066	0.106239	Bacillus sp. OAE603	16S-seq Media
3	Residual	0.000436057	0.000558572	78.0664	60	7.26761e-06				Bacillus sp. OAE603	16S-seq Media
0	lab	1.31151e-07	1.70392e-06	7.69704	4	3.27879e-08	1.44542	0.230197	0.0878922	Bosea sp. OAE506	16S-seq Media
1	treatment	7.59827e-08	1.70392e-06	4.45929	1	7.59827e-08	3.34963	0.0721884	0.0528753	Bosea sp. OAE506	16S-seq Media
2	lab * treatment	1.35753e-07	1.70392e-06	7.96707	4	3.39381e-08	1.49613	0.214743	0.090696	Bosea sp. OAE506	16S-seq Media
3	Residual	1.36103e-06	1.70392e-06	79.8766	60	2.26839e-08				Bosea sp. OAE506	16S-seq Media
0	lab	1.05567e-05	7.61159e-05	13.8692	4	2.63916e-06	3.19532	0.0191031	0.175612	Bradyrhizobium sp. OAE829	16S-seq Media
1	treatment	7.71719e-06	7.61159e-05	10.1387	1	7.71719e-06	9.34344	0.00333876	0.134742	Bradyrhizobium sp. OAE829	16S-seq Media
2	lab * treatment	8.28521e-06	7.61159e-05	10.885	4	2.0713e-06	2.50779	0.0512673	0.143239	Bradyrhizobium sp. OAE829	16S-seq Media
3	Residual	4.95569e-05	7.61159e-05	65.1071	60	8.25948e-07				Bradyrhizobium sp. OAE829	16S-seq Media
0	lab	0.000588881	0.0092084	6.39504	4	0.00014722	1.1218	0.354763	0.0695826	Brevibacillus sp. OAP136	16S-seq Media
1	treatment	0.000156037	0.0092084	1.69451	1	0.000156037	1.18898	0.279895	0.0194313	Brevibacillus sp. OAP136	16S-seq Media
2	lab * treatment	0.000589317	0.0092084	6.39978	4	0.000147329	1.12263	0.35438	0.0696306	Brevibacillus sp. OAP136	16S-seq Media
3	Residual	0.00787417	0.0092084	85.5107	60	0.000131236				Brevibacillus sp. OAP136	16S-seq Media
0	lab	0.0272581	16.7025	0.163198	4	0.00681453	1.16229	0.336497	0.0719138	Burkholderia sp. OAS925	16S-seq Media
1	treatment	16.2958	16.7025	97.5647	1	16.2958	2779.42	5.79683e-52	0.978869	Burkholderia sp. OAS925	16S-seq Media
2	lab * treatment	0.0277098	16.7025	0.165902	4	0.00692746	1.18155	0.328094	0.0730185	Burkholderia sp. OAS925	16S-seq Media
3	Residual	0.351781	16.7025	2.10615	60	0.00586301				Burkholderia sp. OAS925	16S-seq Media
0	lab	0.0183218	0.255311	7.17626	4	0.00458045	1.22973	0.307864	0.0757702	Chitinophaga sp. OAE865	16S-seq Media
1	treatment	0.00220889	0.255311	0.865177	1	0.00220889	0.59303	0.444271	0.0097871	Chitinophaga sp. OAE865	16S-seq Media
2	lab * treatment	0.0112948	0.255311	4.42395	4	0.00282371	0.758092	0.556667	0.0481081	Chitinophaga sp. OAE865	16S-seq Media
3	Residual	0.223486	0.255311	87.5346	60	0.00372476				Chitinophaga sp. OAE865	16S-seq Media
0	lab	2.80472e-07	5.40481e-06	5.18931	4	7.01181e-08	0.8928	0.473933	0.0561764	Lysobacter sp. OAE881	16S-seq Media
1	treatment	1.31627e-07	5.40481e-06	2.43536	1	1.31627e-07	1.67598	0.20042	0.0271739	Lysobacter sp. OAE881	16S-seq Media
2	lab * treatment	2.80472e-07	5.40481e-06	5.18931	4	7.01181e-08	0.8928	0.473933	0.0561764	Lysobacter sp. OAE881	16S-seq Media
3	Residual	4.71224e-06	5.40481e-06	87.186	60	7.85373e-08				Lysobacter sp. OAE881	16S-seq Media
0	lab	1.9356e-09	4.3157e-08	4.48502	4	4.839e-10	0.763037	0.553474	0.0484068	Marmoricola sp. OAE513	16S-seq Media
1	treatment	1.23528e-09	4.3157e-08	2.86229	1	1.23528e-09	1.94785	0.167962	0.0314434	Marmoricola sp. OAE513	16S-seq Media
2	lab * treatment	1.9356e-09	4.3157e-08	4.48502	4	4.839e-10	0.763037	0.553474	0.0484068	Marmoricola sp. OAE513	16S-seq Media
3	Residual	3.80505e-08	4.3157e-08	88.1677	60	6.34176e-10				Marmoricola sp. OAE513	16S-seq Media
0	lab	1.36197	7.79635	17.4694	4	0.340493	11.409	5.95793e-07	0.432011	Methylobacterium sp. OAE515	16S-seq Media
1	treatment	3.25695	7.79635	41.7753	1	3.25695	109.131	3.98339e-15	0.645246	Methylobacterium sp. OAE515	16S-seq Media
2	lab * treatment	1.38677	7.79635	17.7874	4	0.346693	11.6167	4.7548e-07	0.436444	Methylobacterium sp. OAE515	16S-seq Media
3	Residual	1.79066	7.79635	22.9679	60	0.0298444				Methylobacterium sp. OAE515	16S-seq Media
0	lab	0.000364483	0.00415968	8.76229	4	9.11208e-05	1.7769	0.14531	0.105913	Mucilaginibacter sp. OAE612	16S-seq Media
1	treatment	0.000353334	0.00415968	8.49425	1	0.000353334	6.89017	0.0109784	0.103007	Mucilaginibacter sp. OAE612	16S-seq Media
2	lab * treatment	0.000365012	0.00415968	8.77501	4	9.12531e-05	1.77948	0.144784	0.106051	Mucilaginibacter sp. OAE612	16S-seq Media
3	Residual	0.00307685	0.00415968	73.9685	60	5.12808e-05				Mucilaginibacter sp. OAE612	16S-seq Media
0	lab	0.222675	2.57519	8.64693	4	0.0556686	1.77922	0.144836	0.106037	Mycobacterium sp. OAE908	16S-seq Media
1	treatment	0.252558	2.57519	9.80736	1	0.252558	8.07197	0.00613208	0.11858	Mycobacterium sp. OAE908	16S-seq Media
2	lab * treatment	0.222659	2.57519	8.64633	4	0.0556647	1.77909	0.144862	0.10603	Mycobacterium sp. OAE908	16S-seq Media
3	Residual	1.87729	2.57519	72.8994	60	0.0312882				Mycobacterium sp. OAE908	16S-seq Media
0	lab	7.02022e-06	7.87316e-05	8.91665	4	1.75506e-06	1.78837	0.142984	0.106525	Niastella sp. OAS944	16S-seq Media
1	treatment	5.809e-06	7.87316e-05	7.37824	1	5.809e-06	5.91928	0.0179737	0.0897959	Niastella sp. OAS944	16S-seq Media
2	lab * treatment	7.02022e-06	7.87316e-05	8.91665	4	1.75506e-06	1.78837	0.142984	0.106525	Niastella sp. OAS944	16S-seq Media
3	Residual	5.88822e-05	7.87316e-05	74.7885	60	9.81369e-07				Niastella sp. OAS944	16S-seq Media
0	lab	1.99739e-05	0.000297222	6.72019	4	4.99347e-06	1.25915	0.296053	0.0774425	Paenibacillus sp. OAE614	16S-seq Media
1	treatment	1.86228e-05	0.000297222	6.26561	1	1.86228e-05	4.6959	0.0342153	0.0725842	Paenibacillus sp. OAE614	16S-seq Media
2	lab * treatment	2.06803e-05	0.000297222	6.95787	4	5.17008e-06	1.30368	0.278934	0.0799625	Paenibacillus sp. OAE614	16S-seq Media
3	Residual	0.000237945	0.000297222	80.0563	60	3.96575e-06				Paenibacillus sp. OAE614	16S-seq Media
0	lab	2.0657e-05	0.000166676	12.3935	4	5.16426e-06	2.52214	0.0502216	0.14394	Rhizobium sp. OAE497	16S-seq Media
1	treatment	7.11671e-06	0.000166676	4.26977	1	7.11671e-06	3.47568	0.0671712	0.0547561	Rhizobium sp. OAE497	16S-seq Media
2	lab * treatment	1.60483e-05	0.000166676	9.6284	4	4.01207e-06	1.95942	0.112287	0.115536	Rhizobium sp. OAE497	16S-seq Media
3	Residual	0.000122854	0.000166676	73.7083	60	2.04757e-06				Rhizobium sp. OAE497	16S-seq Media
0	lab	0.80822	6.89748	11.7176	4	0.202055	4.96256	0.00159775	0.248593	Rhodococcus sp. OAS809	16S-seq Media
1	treatment	2.86502	6.89748	41.5372	1	2.86502	70.3661	1.06848e-11	0.539758	Rhodococcus sp. OAS809	16S-seq Media
2	lab * treatment	0.781285	6.89748	11.3271	4	0.195321	4.79717	0.00200503	0.242316	Rhodococcus sp. OAS809	16S-seq Media
3	Residual	2.44296	6.89748	35.4181	60	0.0407159				Rhodococcus sp. OAS809	16S-seq Media
0	lab	6.54441e-08	7.42774e-07	8.81077	4	1.6361e-08	1.67958	0.166535	0.100697	Variovorax sp. OAS795	16S-seq Media
1	treatment	4.7663e-08	7.42774e-07	6.41689	1	4.7663e-08	4.89297	0.0307851	0.0754006	Variovorax sp. OAS795	16S-seq Media
2	lab * treatment	4.51995e-08	7.42774e-07	6.08522	4	1.12999e-08	1.16002	0.337502	0.0717831	Variovorax sp. OAS795	16S-seq Media
3	Residual	5.84468e-07	7.42774e-07	78.6871	60	9.74113e-09				Variovorax sp. OAS795	16S-seq Media
0	lab	1.67942e+12	6.85467e+12	24.5004	4	4.19856e+11	14.8417	2.49846e-09	0.400135	3',5'-cyclic AMP	Metabolites
1	treatment	9.9541e+11	6.85467e+12	14.5216	2	4.97705e+11	17.5936	3.64273e-07	0.28334	3',5'-cyclic AMP	Metabolites
2	lab * treatment	1.66212e+12	6.85467e+12	24.248	8	2.07765e+11	7.34438	1.86089e-07	0.397652	3',5'-cyclic AMP	Metabolites
3	Residual	2.51772e+12	6.85467e+12	36.7299	89	2.82889e+10				3',5'-cyclic AMP	Metabolites
0	lab	3.95504e+11	2.38462e+12	16.5856	4	9.8876e+10	13.4812	1.24665e-08	0.377295	3'-CMP	Metabolites
1	treatment	8.03717e+11	2.38462e+12	33.7042	2	4.01859e+11	54.7911	3.08675e-16	0.551823	3'-CMP	Metabolites
2	lab * treatment	5.32642e+11	2.38462e+12	22.3365	8	6.65802e+10	9.07784	4.86088e-09	0.449335	3'-CMP	Metabolites
3	Residual	6.52759e+11	2.38462e+12	27.3737	89	7.33437e+09				3'-CMP	Metabolites
0	lab	752959040045529	2736026738979807	27.5202	4	188239760011382	13.7932	8.58131e-09	0.382684	4-aminobutanoic acid	Metabolites
1	treatment	366950532506073	2736026738979807	13.4118	2	183475266253036	13.444	7.90915e-06	0.232018	4-aminobutanoic acid	Metabolites
2	lab * treatment	401504715037735	2736026738979807	14.6747	8	5.01881e+13	3.6775	0.00095272	0.248438	4-aminobutanoic acid	Metabolites
3	Residual	1214612451390470	2736026738979807	44.3933	89	1.36473e+13				4-aminobutanoic acid	Metabolites
0	lab	290359172290043	1810837737251947	16.0345	4	7.25898e+13	9.07053	3.42302e-06	0.289603	4-guanidinobutanoic acid	Metabolites
1	treatment	312073582841395	1810837737251947	17.2337	2	156036791420697	19.4977	9.49938e-08	0.304663	4-guanidinobutanoic acid	Metabolites
2	lab * treatment	496154355297652	1810837737251947	27.3992	8	6.20193e+13	7.74968	7.75501e-08	0.410586	4-guanidinobutanoic acid	Metabolites
3	Residual	712250626822857	1810837737251947	39.3327	89	8.00282e+12				4-guanidinobutanoic acid	Metabolites
0	lab	7.25114e+13	3.77073e+14	19.2301	4	1.81279e+13	10.1097	8.59461e-07	0.312417	4-hydroxy-2-quinolinecarboxylic acid	Metabolites
1	treatment	6.52298e+13	3.77073e+14	17.299	2	3.26149e+13	18.189	2.38233e-07	0.290147	4-hydroxy-2-quinolinecarboxylic acid	Metabolites
2	lab * treatment	7.97455e+13	3.77073e+14	21.1485	8	9.96819e+12	5.55916	1.04297e-05	0.3332	4-hydroxy-2-quinolinecarboxylic acid	Metabolites
3	Residual	159586726707619	3.77073e+14	42.3225	89	1.79311e+12				4-hydroxy-2-quinolinecarboxylic acid	Metabolites
0	lab	2.60883e+11	2.16258e+12	12.0635	4	6.52207e+10	4.28371	0.00323709	0.161444	4-imidazoleacetic acid	Metabolites
1	treatment	4.26746e+11	2.16258e+12	19.7332	2	2.13373e+11	14.0144	5.11483e-06	0.239503	4-imidazoleacetic acid	Metabolites
2	lab * treatment	1.19904e+11	2.16258e+12	5.54447	8	1.4988e+10	0.984413	0.453606	0.0812932	4-imidazoleacetic acid	Metabolites
3	Residual	1.35505e+12	2.16258e+12	62.6589	89	1.52253e+10				4-imidazoleacetic acid	Metabolites
0	lab	126834810075459	1014113667623172	12.507	4	3.17087e+13	4.55403	0.00215668	0.169901	4-quinolinecarboxylic acid	Metabolites
1	treatment	124468377655014	1014113667623172	12.2736	2	6.22342e+13	8.93812	0.000290163	0.167261	4-quinolinecarboxylic acid	Metabolites
2	lab * treatment	143123120307938	1014113667623172	14.1131	8	1.78904e+13	2.56943	0.0143305	0.187626	4-quinolinecarboxylic acid	Metabolites
3	Residual	619687359584761	1014113667623172	61.1063	89	6.96278e+12				4-quinolinecarboxylic acid	Metabolites
0	lab	6.74229e+13	2.59773e+14	25.9546	4	1.68557e+13	11.0156	2.65648e-07	0.33114	5'-methylthioadenosine	Metabolites
1	treatment	3.31222e+13	2.59773e+14	12.7504	2	1.65611e+13	10.823	6.20466e-05	0.195633	5'-methylthioadenosine	Metabolites
2	lab * treatment	2.3042e+13	2.59773e+14	8.87006	8	2.88025e+12	1.8823	0.0726001	0.144711	5'-methylthioadenosine	Metabolites
3	Residual	136185670237142	2.59773e+14	52.4249	89	1.53018e+12				5'-methylthioadenosine	Metabolites
0	lab	1.03149e+12	1.94593e+13	5.30077	4	2.57873e+11	5.96823	0.000266158	0.211503	5-methylcytosine	Metabolites
1	treatment	1.25596e+13	1.94593e+13	64.5426	2	6.27978e+12	145.339	9.20083e-29	0.765591	5-methylcytosine	Metabolites
2	lab * treatment	2.0228e+12	1.94593e+13	10.395	8	2.52849e+11	5.85196	5.28808e-06	0.3447	5-methylcytosine	Metabolites
3	Residual	3.84548e+12	1.94593e+13	19.7616	89	4.32077e+10				5-methylcytosine	Metabolites
0	lab	5.22098e+11	4.5468e+12	11.4827	4	1.30524e+11	6.59196	0.000107935	0.228554	N-acetyl-hexosamine	Metabolites
1	treatment	1.26721e+12	4.5468e+12	27.8705	2	6.33607e+11	31.9995	3.38237e-11	0.418297	N-acetyl-hexosamine	Metabolites
2	lab * treatment	9.9524e+11	4.5468e+12	21.8888	8	1.24405e+11	6.28291	1.97199e-06	0.360923	N-acetyl-hexosamine	Metabolites
3	Residual	1.76225e+12	4.5468e+12	38.758	89	1.98006e+10				N-acetyl-hexosamine	Metabolites
0	lab	7.31154e+11	3.6106e+13	2.02502	4	1.82789e+11	1.78138	0.139594	0.0741273	N-acetylputrescine	Metabolites
1	treatment	2.49077e+13	3.6106e+13	68.9849	2	1.24538e+13	121.37	3.73564e-26	0.731717	N-acetylputrescine	Metabolites
2	lab * treatment	1.33481e+12	3.6106e+13	3.69691	8	1.66851e+11	1.62606	0.128601	0.127523	N-acetylputrescine	Metabolites
3	Residual	9.13234e+12	3.6106e+13	25.2932	89	1.02611e+11				N-acetylputrescine	Metabolites
0	lab	1797959116046950	1.95774e+16	9.18387	4	449489779011738	11.9109	8.55099e-08	0.348671	N-trimethyllysine	Metabolites
1	treatment	1.09431e+16	1.95774e+16	55.8969	2	5471563022874880	144.99	9.98755e-29	0.765159	N-trimethyllysine	Metabolites
2	lab * treatment	3477625337454990	1.95774e+16	17.7635	8	434703167181874	11.5191	4.3267e-11	0.508702	N-trimethyllysine	Metabolites
3	Residual	3358645736261900	1.95774e+16	17.1558	89	3.77376e+13				N-trimethyllysine	Metabolites
0	lab	1.22902e+12	5.71407e+12	21.5086	4	3.07254e+11	11.2014	2.0949e-07	0.334856	adenosine 5'-monophosphoric acid	Metabolites
1	treatment	7.03849e+11	5.71407e+12	12.3178	2	3.51925e+11	12.83	1.27069e-05	0.223791	adenosine 5'-monophosphoric acid	Metabolites
2	lab * treatment	1.33994e+12	5.71407e+12	23.4498	8	1.67492e+11	6.10618	2.94945e-06	0.354368	adenosine 5'-monophosphoric acid	Metabolites
3	Residual	2.44126e+12	5.71407e+12	42.7237	89	2.74299e+10				adenosine 5'-monophosphoric acid	Metabolites
0	lab	3.23994e+13	1.79517e+14	18.0481	4	8.09985e+12	5.61385	0.000447055	0.201474	agmatine	Metabolites
1	treatment	3.54656e+12	1.79517e+14	1.97562	2	1.77328e+12	1.22903	0.297494	0.0268763	agmatine	Metabolites
2	lab * treatment	15158313764101	1.79517e+14	8.44397	8	1.89479e+12	1.31324	0.247296	0.105581	agmatine	Metabolites
3	Residual	128412240839047	1.79517e+14	71.5323	89	1.44283e+12				agmatine	Metabolites
0	lab	3.96502e+12	4.9667e+13	7.9832	4	9.91255e+11	3.58136	0.00935691	0.138644	allantoin	Metabolites
1	treatment	1.85683e+13	4.9667e+13	37.3855	2	9.28414e+12	33.5432	1.39034e-11	0.429803	allantoin	Metabolites
2	lab * treatment	2.50014e+12	4.9667e+13	5.0338	8	3.12517e+11	1.12911	0.351801	0.0921414	allantoin	Metabolites
3	Residual	2.46336e+13	4.9667e+13	49.5975	89	2.76782e+11				allantoin	Metabolites
0	lab	9.13627e+13	9.24811e+14	9.87907	4	2.28407e+13	3.50563	0.0104953	0.136111	arginine	Metabolites
1	treatment	9.07272e+13	9.24811e+14	9.81034	2	4.53636e+13	6.96248	0.00155126	0.135292	arginine	Metabolites
2	lab * treatment	162847500685380	9.24811e+14	17.6087	8	2.03559e+13	3.12426	0.00370202	0.219258	arginine	Metabolites
3	Residual	579873962147619	9.24811e+14	62.7019	89	6.51544e+12				arginine	Metabolites
0	lab	157422405705943	1063419258508586	14.8034	4	3.93556e+13	5.3056	0.00070416	0.192542	asparagine	Metabolites
1	treatment	111082470074604	1063419258508586	10.4458	2	55541235037302	7.48762	0.000987358	0.144027	asparagine	Metabolites
2	lab * treatment	134735004102325	1063419258508586	12.67	8	1.68419e+13	2.27048	0.0293596	0.169496	asparagine	Metabolites
3	Residual	660179378625714	1063419258508586	62.0808	89	7.41775e+12				asparagine	Metabolites
0	lab	4.10992e+12	2.76623e+13	14.8575	4	1.02748e+12	5.52767	0.000507452	0.198997	aspartic acid	Metabolites
1	treatment	2.7723e+12	2.76623e+13	10.022	2	1.38615e+12	7.45725	0.00101336	0.143527	aspartic acid	Metabolites
2	lab * treatment	4.23676e+12	2.76623e+13	15.316	8	5.29595e+11	2.84913	0.00725987	0.203886	aspartic acid	Metabolites
3	Residual	1.65433e+13	2.76623e+13	59.8045	89	1.8588e+11				aspartic acid	Metabolites
0	lab	3.07659e+11	2.54815e+12	12.0738	4	7.69148e+10	3.37618	0.0127717	0.131747	beta-alanine	Metabolites
1	treatment	6.03754e+10	2.54815e+12	2.36938	2	3.01877e+10	1.32509	0.27097	0.0289163	beta-alanine	Metabolites
2	lab * treatment	1.52556e+11	2.54815e+12	5.98693	8	1.90695e+10	0.837059	0.572525	0.0699761	beta-alanine	Metabolites
3	Residual	2.02756e+12	2.54815e+12	79.5699	89	2.27816e+10				beta-alanine	Metabolites
0	lab	9.66648e+11	7.87298e+12	12.278	4	2.41662e+11	3.96849	0.00520759	0.151362	cysteic acid	Metabolites
1	treatment	1.07797e+12	7.87298e+12	13.692	2	5.38983e+11	8.851	0.000312016	0.165901	cysteic acid	Metabolites
2	lab * treatment	4.08696e+11	7.87298e+12	5.19113	8	5.10871e+10	0.838935	0.570938	0.070122	cysteic acid	Metabolites
3	Residual	5.41967e+12	7.87298e+12	68.8389	89	6.08951e+10				cysteic acid	Metabolites
0	lab	1.14835e+13	1.15574e+14	9.93604	4	2.87088e+12	4.1887	0.00373515	0.158431	cystine	Metabolites
1	treatment	2.31224e+13	1.15574e+14	20.0065	2	1.15612e+13	16.8682	6.14544e-07	0.274868	cystine	Metabolites
2	lab * treatment	1.9969e+13	1.15574e+14	17.278	8	2.49612e+12	3.64191	0.00103954	0.246626	cystine	Metabolites
3	Residual	6.09995e+13	1.15574e+14	52.7794	89	6.85387e+11				cystine	Metabolites
0	lab	272123452977256	1551508692833233	17.5393	4	68030863244314	9.68743	1.50018e-06	0.303325	cytidine	Metabolites
1	treatment	311344203841309	1551508692833233	20.0672	2	155672101920654	22.1673	1.5413e-08	0.332507	cytidine	Metabolites
2	lab * treatment	343030478201335	1551508692833233	22.1095	8	4.28788e+13	6.10584	2.95176e-06	0.354355	cytidine	Metabolites
3	Residual	625010557813333	1551508692833233	40.2841	89	7.02259e+12				cytidine	Metabolites
0	lab	2.04852e+12	1.58449e+13	12.9286	4	5.1213e+11	9.07405	3.40684e-06	0.289683	cytidine 2',3'-cyclic mono-phosphoric acid	Metabolites
1	treatment	5.6268e+12	1.58449e+13	35.5117	2	2.8134e+12	49.8486	2.99432e-15	0.528345	cytidine 2',3'-cyclic mono-phosphoric acid	Metabolites
2	lab * treatment	3.14652e+12	1.58449e+13	19.8582	8	3.93315e+11	6.96886	4.24131e-07	0.38515	cytidine 2',3'-cyclic mono-phosphoric acid	Metabolites
3	Residual	5.02307e+12	1.58449e+13	31.7015	89	5.64389e+10				cytidine 2',3'-cyclic mono-phosphoric acid	Metabolites
0	lab	7.11394e+13	7.99888e+14	8.89367	4	1.77848e+13	5.54186	0.000496964	0.199406	cytosine	Metabolites
1	treatment	391032081615008	7.99888e+14	48.8859	2	195516040807504	60.9239	2.144e-17	0.577895	cytosine	Metabolites
2	lab * treatment	5.20989e+13	7.99888e+14	6.51328	8	6.51237e+12	2.02929	0.0517614	0.154268	cytosine	Metabolites
3	Residual	285617275224761	7.99888e+14	35.7072	89	3.20918e+12				cytosine	Metabolites
0	lab	7.14171e+11	5.86282e+13	1.21814	4	1.78543e+11	0.379286	0.822889	0.0167609	deoxycytidine	Metabolites
1	treatment	1.39721e+13	5.86282e+13	23.8316	2	6.98603e+12	14.8407	2.74041e-06	0.250094	deoxycytidine	Metabolites
2	lab * treatment	2.04669e+12	5.86282e+13	3.49097	8	2.55836e+11	0.543485	0.820704	0.0465771	deoxycytidine	Metabolites
3	Residual	4.18953e+13	5.86282e+13	71.4593	89	4.70733e+11				deoxycytidine	Metabolites
0	lab	2.93108e+11	2.94374e+12	9.95698	4	7.3277e+10	4.99576	0.00111494	0.183359	deoxyuridine	Metabolites
1	treatment	9.50097e+11	2.94374e+12	32.2751	2	4.75048e+11	32.3871	2.70114e-11	0.421229	deoxyuridine	Metabolites
2	lab * treatment	3.95102e+11	2.94374e+12	13.4218	8	4.93878e+10	3.36708	0.0020401	0.232339	deoxyuridine	Metabolites
3	Residual	1.30544e+12	2.94374e+12	44.3462	89	1.46678e+10				deoxyuridine	Metabolites
0	lab	2.01638e+11	1.70248e+12	11.8438	4	5.04096e+10	3.87082	0.00603627	0.148189	dihexose	Metabolites
1	treatment	8.19594e+10	1.70248e+12	4.81413	2	4.09797e+10	3.14672	0.0478134	0.0660428	dihexose	Metabolites
2	lab * treatment	2.59835e+11	1.70248e+12	15.2622	8	3.24794e+10	2.49401	0.0171929	0.183127	dihexose	Metabolites
3	Residual	1.15905e+12	1.70248e+12	68.0799	89	1.3023e+10				dihexose	Metabolites
0	lab	12389746806743	3.49715e+13	35.4281	4	3.09744e+12	16.7735	2.79225e-10	0.429831	dopamine	Metabolites
1	treatment	4.65685e+11	3.49715e+13	1.33161	2	2.32843e+11	1.26091	0.288409	0.0275543	dopamine	Metabolites
2	lab * treatment	5.68112e+12	3.49715e+13	16.245	8	7.1014e+11	3.84561	0.000631361	0.256878	dopamine	Metabolites
3	Residual	1.6435e+13	3.49715e+13	46.9953	89	1.84662e+11				dopamine	Metabolites
0	lab	9.24672e+13	1.25728e+15	7.35455	4	2.31168e+13	3.71332	0.00766119	0.143022	ectoine	Metabolites
1	treatment	402131566142383	1.25728e+15	31.9843	2	201065783071191	32.2978	2.84445e-11	0.420556	ectoine	Metabolites
2	lab * treatment	208622258963774	1.25728e+15	16.5932	8	2.60778e+13	4.18895	0.000273427	0.273538	ectoine	Metabolites
3	Residual	554057930847990	1.25728e+15	44.068	89	6.22537e+12				ectoine	Metabolites
0	lab	4.82379e+13	2.29352e+14	21.0322	4	1.20595e+13	8.17175	1.16647e-05	0.268615	glutamic acid	Metabolites
1	treatment	2.99183e+13	2.29352e+14	13.0447	2	1.49592e+13	10.1366	0.000108139	0.185528	glutamic acid	Metabolites
2	lab * treatment	1.98544e+13	2.29352e+14	8.65671	8	2.4818e+12	1.68172	0.113843	0.131315	glutamic acid	Metabolites
3	Residual	131341793444761	2.29352e+14	57.2664	89	1.47575e+12				glutamic acid	Metabolites
0	lab	132803847420344	1420447854789393	9.34943	4	33200961855086	3.2637	0.0151477	0.12792	glutamine	Metabolites
1	treatment	120512035404519	1420447854789393	8.48409	2	6.0256e+13	5.92326	0.00384544	0.117471	glutamine	Metabolites
2	lab * treatment	261754044845483	1420447854789393	18.4276	8	3.27193e+13	3.21635	0.00295341	0.224271	glutamine	Metabolites
3	Residual	905377927119047	1420447854789393	63.7389	89	1.01728e+13				glutamine	Metabolites
0	lab	158570040044102	3367004837746470	4.70953	4	3.96425e+13	2.23123	0.0719274	0.0911403	guanine	Metabolites
1	treatment	1281038241803920	3367004837746470	38.0468	2	640519120901964	36.0508	3.40343e-12	0.447553	guanine	Metabolites
2	lab * treatment	346121376087978	3367004837746470	10.2798	8	4.32652e+13	2.43512	0.0198099	0.17958	guanine	Metabolites
3	Residual	1581275179810470	3367004837746470	46.9639	89	1.77671e+13				guanine	Metabolites
0	lab	1.97203e+13	2.46828e+14	7.98948	4	4.93006e+12	2.76233	0.0323776	0.110439	guanosine	Metabolites
1	treatment	5.65002e+13	2.46828e+14	22.8905	2	2.82501e+13	15.8286	1.31441e-06	0.262373	guanosine	Metabolites
2	lab * treatment	1.17649e+13	2.46828e+14	4.76643	8	1.47061e+12	0.823987	0.583617	0.0689588	guanosine	Metabolites
3	Residual	158842572639571	2.46828e+14	64.3536	89	1.78475e+12				guanosine	Metabolites
0	lab	6.45054e+11	4.36415e+12	14.7807	4	1.61264e+11	7.88861	1.72668e-05	0.261744	guanosine 3',5'-cyclic monophosphoric acid	Metabolites
1	treatment	1.24228e+12	4.36415e+12	28.4656	2	6.21141e+11	30.3846	8.74062e-11	0.405753	guanosine 3',5'-cyclic monophosphoric acid	Metabolites
2	lab * treatment	6.57427e+11	4.36415e+12	15.0643	8	8.21784e+10	4.01996	0.000412511	0.265432	guanosine 3',5'-cyclic monophosphoric acid	Metabolites
3	Residual	1.81939e+12	4.36415e+12	41.6894	89	2.04426e+10				guanosine 3',5'-cyclic monophosphoric acid	Metabolites
0	lab	2.68229e+10	1.15482e+12	2.32269	4	6.70573e+09	1.53743	0.198207	0.0646321	hexosamine	Metabolites
1	treatment	6.58208e+11	1.15482e+12	56.9966	2	3.29104e+11	75.4541	6.85255e-20	0.629025	hexosamine	Metabolites
2	lab * treatment	8.16021e+10	1.15482e+12	7.06622	8	1.02003e+10	2.33863	0.0249608	0.1737	hexosamine	Metabolites
3	Residual	3.88186e+11	1.15482e+12	33.6145	89	4.36165e+09				hexosamine	Metabolites
0	lab	5.11453e+10	4.77797e+12	1.07044	4	1.27863e+10	0.723285	0.578302	0.0314838	hexosaminic acid	Metabolites
1	treatment	3.02572e+12	4.77797e+12	63.3265	2	1.51286e+12	85.5781	1.86183e-21	0.657898	hexosaminic acid	Metabolites
2	lab * treatment	1.27748e+11	4.77797e+12	2.67368	8	1.59685e+10	0.903289	0.517505	0.0750971	hexosaminic acid	Metabolites
3	Residual	1.57335e+12	4.77797e+12	32.9294	89	1.76781e+10				hexosaminic acid	Metabolites
0	lab	268926219036788	1002683706304502	26.8206	4	6.72316e+13	9.81405	1.2686e-06	0.306076	histamine	Metabolites
1	treatment	2.45741e+13	1002683706304502	2.45083	2	1.2287e+13	1.79359	0.172323	0.0387437	histamine	Metabolites
2	lab * treatment	9.94854e+13	1002683706304502	9.92191	8	1.24357e+13	1.81528	0.0845162	0.140282	histamine	Metabolites
3	Residual	609698013813333	1002683706304502	60.8066	89	6.85054e+12				histamine	Metabolites
0	lab	287823414671014	2874696672617659	10.0123	4	7.19559e+13	4.03899	0.00468159	0.153638	histidine	Metabolites
1	treatment	481996216690509	2874696672617659	16.7669	2	240998108345254	13.5276	7.41803e-06	0.233123	histidine	Metabolites
2	lab * treatment	519313382178996	2874696672617659	18.065	8	6.49142e+13	3.64373	0.00103492	0.246719	histidine	Metabolites
3	Residual	1585563659077140	2874696672617659	55.1559	89	1.78153e+13				histidine	Metabolites
0	lab	3.13204e+11	2.01411e+12	15.5505	4	7.8301e+10	8.94499	4.05538e-06	0.286744	histidinol	Metabolites
1	treatment	7.43625e+11	2.01411e+12	36.9208	2	371812562000	42.4753	1.11918e-13	0.48836	histidinol	Metabolites
2	lab * treatment	1.7821e+11	2.01411e+12	8.84808	8	2.22763e+10	2.54481	0.0152094	0.186163	histidinol	Metabolites
3	Residual	7.79072e+11	2.01411e+12	38.6807	89	8.75362e+09				histidinol	Metabolites
0	lab	4.4469e+11	2.15583e+12	20.6273	4	1.11172e+11	13.467	1.26806e-08	0.377048	indole-3-pyruvic acid	Metabolites
1	treatment	7.45887e+11	2.15583e+12	34.5985	2	3.72943e+11	45.177	2.86894e-14	0.503774	indole-3-pyruvic acid	Metabolites
2	lab * treatment	2.30548e+11	2.15583e+12	10.6941	8	2.88185e+10	3.49096	0.00150526	0.238846	indole-3-pyruvic acid	Metabolites
3	Residual	7.3471e+11	2.15583e+12	34.0801	89	8.25517e+09				indole-3-pyruvic acid	Metabolites
0	lab	1.89632e+11	4.462e+12	4.24993	4	4.74081e+10	2.47379	0.0500223	0.100057	inosine	Metabolites
1	treatment	2.26121e+12	4.462e+12	50.6769	2	1.1306e+12	58.9958	4.87483e-17	0.570031	inosine	Metabolites
2	lab * treatment	3.0556e+11	4.462e+12	6.84805	8	3.8195e+10	1.99305	0.0562972	0.151932	inosine	Metabolites
3	Residual	1.70561e+12	4.462e+12	38.2251	89	1.91641e+10				inosine	Metabolites
0	lab	6.90507e+12	5.49164e+13	12.5738	4	1.72627e+12	5.0099	0.00109175	0.183783	lysine	Metabolites
1	treatment	6.38555e+12	5.49164e+13	11.6278	2	3.19277e+12	9.26593	0.00022103	0.172338	lysine	Metabolites
2	lab * treatment	1.09589e+13	5.49164e+13	19.9556	8	1.36986e+12	3.97555	0.00045969	0.263272	lysine	Metabolites
3	Residual	3.06669e+13	5.49164e+13	55.8428	89	3.44571e+11				lysine	Metabolites
0	lab	7.80305e+11	7.85837e+12	9.92961	4	1.95076e+11	5.50654	0.000523484	0.198387	nicotinamide	Metabolites
1	treatment	2.62126e+12	7.85837e+12	33.3563	2	1.31063e+12	36.996	2.02514e-12	0.453961	nicotinamide	Metabolites
2	lab * treatment	1.30386e+12	7.85837e+12	16.592	8	1.62983e+11	4.60061	0.000101082	0.292555	nicotinamide	Metabolites
3	Residual	3.15294e+12	7.85837e+12	40.1221	89	3.54263e+10				nicotinamide	Metabolites
0	lab	4.09546e+11	2.0838e+12	19.6538	4	1.02386e+11	14.8862	2.37264e-09	0.400854	nicotinamide mononucleotide	Metabolites
1	treatment	4.65049e+11	2.0838e+12	22.3174	2	2.32524e+11	33.8072	1.19628e-11	0.431726	nicotinamide mononucleotide	Metabolites
2	lab * treatment	5.97066e+11	2.0838e+12	28.6528	8	7.46333e+10	10.8511	1.50578e-10	0.493768	nicotinamide mononucleotide	Metabolites
3	Residual	6.12137e+11	2.0838e+12	29.376	89	6.87794e+09				nicotinamide mononucleotide	Metabolites
0	lab	3.86354e+13	8.10972e+14	4.76409	4	9.65885e+12	1.66123	0.166072	0.0694749	pantothenic acid	Metabolites
1	treatment	188528356942856	8.10972e+14	23.2472	2	9.42642e+13	16.2125	9.91132e-07	0.267038	pantothenic acid	Metabolites
2	lab * treatment	6.6338e+13	8.10972e+14	8.18005	8	8.29225e+12	1.42619	0.196642	0.11363	pantothenic acid	Metabolites
3	Residual	517470515690476	8.10972e+14	63.8087	89	5.81428e+12				pantothenic acid	Metabolites
0	lab	11565326560095	8.25677e+13	14.0071	4	2.89133e+12	4.47609	0.00242417	0.16748	proline	Metabolites
1	treatment	4.54729e+12	8.25677e+13	5.50734	2	2.27364e+12	3.51984	0.0337907	0.0732998	proline	Metabolites
2	lab * treatment	8.96555e+12	8.25677e+13	10.8584	8	1.12069e+12	1.73495	0.101185	0.134911	proline	Metabolites
3	Residual	5.74896e+13	8.25677e+13	69.6272	89	6.4595e+11				proline	Metabolites
0	lab	3.59028e+11	3.01716e+12	11.8995	4	8.9757e+10	4.895	0.00129543	0.180328	pterin	Metabolites
1	treatment	7.87113e+11	3.01716e+12	26.0879	2	3.93557e+11	21.4631	2.47249e-08	0.32538	pterin	Metabolites
2	lab * treatment	2.39077e+11	3.01716e+12	7.92389	8	2.98846e+10	1.62979	0.12756	0.127779	pterin	Metabolites
3	Residual	1.63194e+12	3.01716e+12	54.0887	89	1.83365e+10				pterin	Metabolites
0	lab	370672923197543	2728097389538011	13.5872	4	9.26682e+13	8.03407	1.41105e-05	0.26529	putrescine	Metabolites
1	treatment	728649249471095	2728097389538011	26.7091	2	364324624735547	31.5859	4.30508e-11	0.415135	putrescine	Metabolites
2	lab * treatment	602213410130333	2728097389538011	22.0745	8	7.52767e+13	6.52627	1.13781e-06	0.369734	putrescine	Metabolites
3	Residual	1026561806739040	2728097389538011	37.6292	89	1.15344e+13				putrescine	Metabolites
0	lab	368776856174406	2267798947200596	16.2614	4	9.21942e+13	12.5122	4.05303e-08	0.359938	pyridoxine	Metabolites
1	treatment	947687111728329	2267798947200596	41.7889	2	473843555864164	64.3082	5.25506e-18	0.591023	pyridoxine	Metabolites
2	lab * treatment	295554299393099	2267798947200596	13.0326	8	3.69443e+13	5.01393	3.76388e-05	0.310673	pyridoxine	Metabolites
3	Residual	655780679904762	2267798947200596	28.9171	89	7.36832e+12				pyridoxine	Metabolites
0	lab	1.74879e+11	1.10764e+12	15.7884	4	4.37196e+10	5.08893	0.000970754	0.186142	raffinose	Metabolites
1	treatment	2.44752e+10	1.10764e+12	2.20968	2	1.22376e+10	1.42445	0.246074	0.0310172	raffinose	Metabolites
2	lab * treatment	1.43674e+11	1.10764e+12	12.9712	8	1.79593e+10	2.09045	0.0448862	0.158182	raffinose	Metabolites
3	Residual	7.64609e+11	1.10764e+12	69.0307	89	8.59112e+09				raffinose	Metabolites
0	lab	2678352522751860	4192133111216622	63.89	4	669588130687966	73.8476	1.87055e-27	0.768465	salsolinol	Metabolites
1	treatment	123497652114212	4192133111216622	2.94594	2	6.17488e+13	6.81016	0.00176998	0.132725	salsolinol	Metabolites
2	lab * treatment	583306061221979	4192133111216622	13.9143	8	7.29133e+13	8.04147	4.16621e-08	0.419559	salsolinol	Metabolites
3	Residual	806976875128571	4192133111216622	19.2498	89	9.06716e+12				salsolinol	Metabolites
0	lab	1.35223e+12	9.50279e+12	14.2298	4	3.38058e+11	5.21015	0.000811003	0.189735	serine	Metabolites
1	treatment	7.19447e+11	9.50279e+12	7.5709	2	3.59723e+11	5.54406	0.00538063	0.110784	serine	Metabolites
2	lab * treatment	1.65639e+12	9.50279e+12	17.4306	8	2.07049e+11	3.19104	0.00314266	0.2229	serine	Metabolites
3	Residual	5.77472e+12	9.50279e+12	60.7687	89	6.48845e+10				serine	Metabolites
0	lab	280935837104150	2300756912827957	12.2106	4	7.0234e+13	5.1441	0.000894442	0.187781	sn-glycero-3-phosphocholine	Metabolites
1	treatment	337986273715353	2300756912827957	14.6902	2	168993136857676	12.3774	1.80795e-05	0.217616	sn-glycero-3-phosphocholine	Metabolites
2	lab * treatment	466689984103694	2300756912827957	20.2842	8	5.83362e+13	4.27268	0.000223147	0.277489	sn-glycero-3-phosphocholine	Metabolites
3	Residual	1215144817904760	2300756912827957	52.815	89	1.36533e+13				sn-glycero-3-phosphocholine	Metabolites
0	lab	7.90357e+10	8.66949e+11	9.11654	4	1.97589e+10	2.92441	0.0253361	0.116166	sn-glycerol 3-phosphoric acid	Metabolites
1	treatment	1.16175e+11	8.66949e+11	13.4004	2	5.80873e+10	8.59717	0.000385783	0.161914	sn-glycerol 3-phosphoric acid	Metabolites
2	lab * treatment	7.04052e+10	8.66949e+11	8.12103	8	8.80064e+09	1.30253	0.252609	0.10481	sn-glycerol 3-phosphoric acid	Metabolites
3	Residual	6.01333e+11	8.66949e+11	69.362	89	6.75655e+09				sn-glycerol 3-phosphoric acid	Metabolites
0	lab	3.05001e+12	2.0651e+13	14.7693	4	7.62502e+11	5.06726	0.00100252	0.185497	threonine	Metabolites
1	treatment	8.80736e+11	2.0651e+13	4.26485	2	4.40368e+11	2.92649	0.0587604	0.0617059	threonine	Metabolites
2	lab * treatment	3.32791e+12	2.0651e+13	16.115	8	4.15989e+11	2.76448	0.00892457	0.199034	threonine	Metabolites
3	Residual	1.33924e+13	2.0651e+13	64.8509	89	1.50476e+11				threonine	Metabolites
0	lab	5.45769e+11	4.81534e+12	11.334	4	1.36442e+11	4.04874	0.00461316	0.153952	tryptophan	Metabolites
1	treatment	3.20925e+11	4.81534e+12	6.66463	2	1.60462e+11	4.7615	0.01085	0.0966577	tryptophan	Metabolites
2	lab * treatment	9.49355e+11	4.81534e+12	19.7152	8	1.18669e+11	3.52135	0.00139711	0.240425	tryptophan	Metabolites
3	Residual	2.9993e+12	4.81534e+12	62.2862	89	3.36999e+10				tryptophan	Metabolites
0	lab	2743369684171570	4.39742e+15	62.3859	4	685842421042894	50.8246	3.33473e-22	0.695517	tyramine	Metabolites
1	treatment	7.13363e+13	4.39742e+15	1.62223	2	3.56682e+13	2.6432	0.0767135	0.0560675	tyramine	Metabolites
2	lab * treatment	381721018109331	4.39742e+15	8.68057	8	4.77151e+13	3.53595	0.00134798	0.241181	tyramine	Metabolites
3	Residual	1200993072304760	4.39742e+15	27.3113	89	1.34943e+13				tyramine	Metabolites
0	lab	29601382340413	253084552357076	11.6962	4	7.40035e+12	4.15483	0.00393078	0.157351	tyrosine	Metabolites
1	treatment	1.45058e+13	253084552357076	5.73161	2	7.25291e+12	4.07206	0.0203152	0.0838354	tyrosine	Metabolites
2	lab * treatment	5.04558e+13	253084552357076	19.9363	8	6.30697e+12	3.54097	0.00133146	0.241441	tyrosine	Metabolites
3	Residual	158521586485771	253084552357076	62.6358	89	1.78114e+12				tyrosine	Metabolites
0	lab	1.76135e+12	8.16052e+12	21.5838	4	4.40338e+11	8.24094	1.06032e-05	0.270275	uridine	Metabolites
1	treatment	3.03407e+10	8.16052e+12	0.371799	2	1.51704e+10	0.283914	0.753511	0.00633964	uridine	Metabolites
2	lab * treatment	1.61329e+12	8.16052e+12	19.7695	8	2.01661e+11	3.7741	0.000752048	0.25331	uridine	Metabolites
3	Residual	4755538560000	8.16052e+12	58.2749	89	5.3433e+10				uridine	Metabolites
0	lab	4.35207e+11	1.87185e+12	23.25	4	1.08802e+11	10.7363	3.80374e-07	0.325478	uridine-5-monophosphoric acid	Metabolites
1	treatment	1.57019e+11	1.87185e+12	8.38841	2	7.85094e+10	7.74713	0.000791117	0.148279	uridine-5-monophosphoric acid	Metabolites
2	lab * treatment	3.77703e+11	1.87185e+12	20.178	8	4.72128e+10	4.65886	8.78812e-05	0.295166	uridine-5-monophosphoric acid	Metabolites
3	Residual	9.01925e+11	1.87185e+12	48.1835	89	1.0134e+10				uridine-5-monophosphoric acid	Metabolites
