# Supplementary material for: Breaking the reproducibility barrier with standardized protocols for plant–microbiome research
Source: PLoS Biol. 2025 Sep 8;23(9):e3003358. doi: 10.1371/journal.pbio.3003358 (PMC12416739; doi:10.1371/journal.pbio.3003358)
Supplement: S8 Table — (XLSX) [file pbio.3003358.s019.xlsx]

## Sheet: Table_S8
Index	Contrast	lab	A	B	Paired	Parametric	T	dof	alternative	p-unc	p-corr	p-adjust	BF10	hedges	identified_metabolite
0	lab	-	LabA	LabB	FALSE	TRUE	5.7324	37.9516	two-sided	1.33132e-06	1.33132e-05	fdr_bh	10540	1.74694	cysteic acid
1	lab	-	LabA	LabC	FALSE	TRUE	0.50932	40	two-sided	0.613326	0.613326	fdr_bh	0.336	0.154214	3',5'-cyclic AMP
2	lab	-	LabA	LabD	FALSE	TRUE	1.59837	40	two-sided	0.117831	0.196385	fdr_bh	0.831	0.483961	3',5'-cyclic AMP
3	lab	-	LabA	LabE	FALSE	TRUE	-2.75079	40	two-sided	0.00888682	0.0222171	fdr_bh	5.41	-0.832895	3',5'-cyclic AMP
4	lab	-	LabB	LabC	FALSE	TRUE	-1.01208	25.8498	two-sided	0.320882	0.458403	fdr_bh	0.46	-0.304335	3',5'-cyclic AMP
5	lab	-	LabB	LabD	FALSE	TRUE	-0.618673	36.4696	two-sided	0.539977	0.609083	fdr_bh	0.356	-0.188088	3',5'-cyclic AMP
6	lab	-	LabB	LabE	FALSE	TRUE	-3.23001	20.4495	two-sided	0.0041126	0.020563	fdr_bh	14.705	-0.965725	3',5'-cyclic AMP
7	lab	-	LabC	LabD	FALSE	TRUE	0.605641	40	two-sided	0.548175	0.609083	fdr_bh	0.351	0.183378	3',5'-cyclic AMP
8	lab	-	LabC	LabE	FALSE	TRUE	-2.84671	40	two-sided	0.00693786	0.0222171	fdr_bh	6.56	-0.861938	3',5'-cyclic AMP
9	lab	-	LabD	LabE	FALSE	TRUE	-3.1066	40	two-sided	0.00347411	0.020563	fdr_bh	11.336	-0.940628	3',5'-cyclic AMP
10	treatment	-	Axenic	SynCom16	FALSE	TRUE	-3.56083	33.0362	two-sided	0.00114648	0.00171973	fdr_bh	42.251	-0.860356	3',5'-cyclic AMP
11	treatment	-	Axenic	SynCom17	FALSE	TRUE	-4.86783	68	two-sided	7.03161e-06	2.10948e-05	fdr_bh	2337.65	-1.15075	3',5'-cyclic AMP
12	treatment	-	SynCom16	SynCom17	FALSE	TRUE	1.78673	40.6699	two-sided	0.0814375	0.0814375	fdr_bh	0.955	0.43034	3',5'-cyclic AMP
13	lab * treatment	LabA	Axenic	SynCom16	FALSE	TRUE	-4.21565	12	two-sided	0.00119812	0.0059906	fdr_bh	25.055	-2.10953	3',5'-cyclic AMP
14	lab * treatment	LabA	Axenic	SynCom17	FALSE	TRUE	-4.489	12	two-sided	0.000740708	0.00555531	fdr_bh	36.441	-2.24631	3',5'-cyclic AMP
15	lab * treatment	LabA	SynCom16	SynCom17	FALSE	TRUE	0.583353	12	two-sided	0.570457	0.611204	fdr_bh	0.499	0.291912	3',5'-cyclic AMP
16	lab * treatment	LabB	Axenic	SynCom16	FALSE	TRUE	-2.80589	5.13972	two-sided	0.0365963	0.0897846	fdr_bh	3.612	-1.57618	3',5'-cyclic AMP
17	lab * treatment	LabB	Axenic	SynCom17	FALSE	TRUE	-1.96927	12	two-sided	0.0724496	0.108674	fdr_bh	1.419	-0.985433	3',5'-cyclic AMP
18	lab * treatment	LabB	SynCom16	SynCom17	FALSE	TRUE	1.37291	8.41722	two-sided	0.205242	0.256552	fdr_bh	0.818	0.734732	3',5'-cyclic AMP
19	lab * treatment	LabC	Axenic	SynCom16	FALSE	TRUE	-2.14063	12	two-sided	0.0535308	0.10037	fdr_bh	1.71	-1.07118	3',5'-cyclic AMP
20	lab * treatment	LabC	Axenic	SynCom17	FALSE	TRUE	-1.50736	12	two-sided	0.157584	0.214888	fdr_bh	0.906	-0.75429	3',5'-cyclic AMP
21	lab * treatment	LabC	SynCom16	SynCom17	FALSE	TRUE	-0.336285	12	two-sided	0.742463	0.742463	fdr_bh	0.463	-0.168279	3',5'-cyclic AMP
22	lab * treatment	LabD	Axenic	SynCom16	FALSE	TRUE	-2.04193	12	two-sided	0.0637733	0.106289	fdr_bh	1.534	-1.02179	3',5'-cyclic AMP
23	lab * treatment	LabD	Axenic	SynCom17	FALSE	TRUE	-2.27707	12	two-sided	0.0418995	0.0897846	fdr_bh	1.995	-1.13946	3',5'-cyclic AMP
24	lab * treatment	LabD	SynCom16	SynCom17	FALSE	TRUE	0.680136	12	two-sided	0.509328	0.587686	fdr_bh	0.519	0.340343	3',5'-cyclic AMP
25	lab * treatment	LabE	Axenic	SynCom16	FALSE	TRUE	-3.85226	12	two-sided	0.00230072	0.0086277	fdr_bh	15.229	-1.92769	3',5'-cyclic AMP
26	lab * treatment	LabE	Axenic	SynCom17	FALSE	TRUE	-5.49137	12	two-sided	0.000138157	0.00207236	fdr_bh	140.712	-2.7479	3',5'-cyclic AMP
27	lab * treatment	LabE	SynCom16	SynCom17	FALSE	TRUE	2.50991	12	two-sided	0.0274124	0.0822372	fdr_bh	2.627	1.25597	3',5'-cyclic AMP
0	lab	-	LabA	LabB	FALSE	TRUE	5.85616	26.0188	two-sided	3.56072e-06	3.56072e-05	fdr_bh	15060	1.76126	4-aminobutanoic acid
1	lab	-	LabA	LabC	FALSE	TRUE	3.19142	40	two-sided	0.00275495	0.00918317	fdr_bh	13.653	0.966311	3'-CMP
2	lab	-	LabA	LabD	FALSE	TRUE	1.40288	40	two-sided	0.168368	0.240526	fdr_bh	0.661	0.424768	3'-CMP
3	lab	-	LabA	LabE	FALSE	TRUE	0.648325	40	two-sided	0.52048	0.52048	fdr_bh	0.359	0.196302	3'-CMP
4	lab	-	LabB	LabC	FALSE	TRUE	1.20168	25.623	two-sided	0.240477	0.300597	fdr_bh	0.542	0.374543	3'-CMP
5	lab	-	LabB	LabD	FALSE	TRUE	-1.65762	23.156	two-sided	0.110882	0.184803	fdr_bh	0.9	-0.49709	3'-CMP
6	lab	-	LabB	LabE	FALSE	TRUE	-3.44047	24.3425	two-sided	0.00210397	0.00918317	fdr_bh	23.682	-1.033	3'-CMP
7	lab	-	LabC	LabD	FALSE	TRUE	-2.07569	40	two-sided	0.0443945	0.0887889	fdr_bh	1.625	-0.628487	3'-CMP
8	lab	-	LabC	LabE	FALSE	TRUE	-4.01903	40	two-sided	0.000251086	0.00251086	fdr_bh	99.045	-1.2169	3'-CMP
9	lab	-	LabD	LabE	FALSE	TRUE	-1.03463	40	two-sided	0.307057	0.341175	fdr_bh	0.464	-0.313269	3'-CMP
10	treatment	-	Axenic	SynCom16	FALSE	TRUE	-3.73032	34.7983	two-sided	0.000679849	0.000679849	fdr_bh	67.542	-0.900599	3'-CMP
11	treatment	-	Axenic	SynCom17	FALSE	TRUE	-5.94034	68	two-sided	1.08073e-07	3.24218e-07	fdr_bh	104100	-1.40429	3'-CMP
12	treatment	-	SynCom16	SynCom17	FALSE	TRUE	-4.30264	42.7961	two-sided	9.61469e-05	0.00014422	fdr_bh	368.664	-1.01284	3'-CMP
13	lab * treatment	LabA	Axenic	SynCom16	FALSE	TRUE	-3.30298	12	two-sided	0.00630586	0.0118235	fdr_bh	7.244	-1.65282	3'-CMP
14	lab * treatment	LabA	Axenic	SynCom17	FALSE	TRUE	-6.67248	12	two-sided	2.28494e-05	0.000342741	fdr_bh	634.297	-3.33894	3'-CMP
15	lab * treatment	LabA	SynCom16	SynCom17	FALSE	TRUE	-6.09655	12	two-sided	5.36418e-05	0.000402314	fdr_bh	308.626	-3.05074	3'-CMP
16	lab * treatment	LabB	Axenic	SynCom16	FALSE	TRUE	-2.5407	5.99933	two-sided	0.0440439	0.0660658	fdr_bh	2.639	-1.40582	3'-CMP
17	lab * treatment	LabB	Axenic	SynCom17	FALSE	TRUE	-5.02129	12	two-sided	0.000298491	0.00149245	fdr_bh	75.138	-2.51267	3'-CMP
18	lab * treatment	LabB	SynCom16	SynCom17	FALSE	TRUE	-3.7206	7.80705	two-sided	0.00612688	0.0118235	fdr_bh	11.353	-1.80671	3'-CMP
19	lab * treatment	LabC	Axenic	SynCom16	FALSE	TRUE	-1.2607	12	two-sided	0.231379	0.266976	fdr_bh	0.739	-0.630858	3'-CMP
20	lab * treatment	LabC	Axenic	SynCom17	FALSE	TRUE	-1.06143	12	two-sided	0.309388	0.331487	fdr_bh	0.641	-0.531146	3'-CMP
21	lab * treatment	LabC	SynCom16	SynCom17	FALSE	TRUE	0.0610314	12	two-sided	0.952339	0.952339	fdr_bh	0.446	0.0305404	3'-CMP
22	lab * treatment	LabD	Axenic	SynCom16	FALSE	TRUE	-1.42228	12	two-sided	0.180416	0.225519	fdr_bh	0.842	-0.711713	3'-CMP
23	lab * treatment	LabD	Axenic	SynCom17	FALSE	TRUE	-3.33717	12	two-sided	0.00591907	0.0118235	fdr_bh	7.582	-1.66993	3'-CMP
24	lab * treatment	LabD	SynCom16	SynCom17	FALSE	TRUE	-2.83854	12	two-sided	0.014937	0.024895	fdr_bh	3.951	-1.42042	3'-CMP
25	lab * treatment	LabE	Axenic	SynCom16	FALSE	TRUE	-3.6619	12	two-sided	0.00325485	0.00976455	fdr_bh	11.748	-1.83243	3'-CMP
26	lab * treatment	LabE	Axenic	SynCom17	FALSE	TRUE	-4.22925	12	two-sided	0.00116954	0.00438577	fdr_bh	25.527	-2.11634	3'-CMP
27	lab * treatment	LabE	SynCom16	SynCom17	FALSE	TRUE	-1.4536	12	two-sided	0.171704	0.225519	fdr_bh	0.864	-0.727389	3'-CMP
0	lab	-	LabA	LabB	FALSE	TRUE	4.39451	29.7345	two-sided	0.000129911	0.00129911	fdr_bh	255.128	1.32641	sn-glycero-3-phosphocholine
1	lab	-	LabA	LabC	FALSE	TRUE	4.7667	40	two-sided	2.48252e-05	0.000124126	fdr_bh	727.649	1.44328	4-aminobutanoic acid
2	lab	-	LabA	LabD	FALSE	TRUE	2.39889	40	two-sided	0.0211967	0.0353278	fdr_bh	2.791	0.726345	4-aminobutanoic acid
3	lab	-	LabA	LabE	FALSE	TRUE	-1.80189	40	two-sided	0.079103	0.0988788	fdr_bh	1.085	-0.545583	4-aminobutanoic acid
4	lab	-	LabB	LabC	FALSE	TRUE	-0.966437	33.8507	two-sided	0.34068	0.34068	fdr_bh	0.444	-0.292902	4-aminobutanoic acid
5	lab	-	LabB	LabD	FALSE	TRUE	-2.01997	24.2478	two-sided	0.0545675	0.0779536	fdr_bh	1.495	-0.606437	4-aminobutanoic acid
6	lab	-	LabB	LabE	FALSE	TRUE	-3.81951	20.6011	two-sided	0.0010274	0.00256849	fdr_bh	58.574	-1.14218	4-aminobutanoic acid
7	lab	-	LabC	LabD	FALSE	TRUE	-1.37054	40	two-sided	0.178162	0.197958	fdr_bh	0.638	-0.414977	4-aminobutanoic acid
8	lab	-	LabC	LabE	FALSE	TRUE	-3.56457	40	two-sided	0.000961535	0.00256849	fdr_bh	32.206	-1.07929	4-aminobutanoic acid
9	lab	-	LabD	LabE	FALSE	TRUE	-2.86105	40	two-sided	0.00668331	0.0133666	fdr_bh	6.755	-0.866279	4-aminobutanoic acid
10	treatment	-	Axenic	SynCom16	FALSE	TRUE	-1.95752	39.7052	two-sided	0.0573409	0.0573409	fdr_bh	1.246	-0.471651	4-aminobutanoic acid
11	treatment	-	Axenic	SynCom17	FALSE	TRUE	3.21199	68	two-sided	0.00201498	0.00302247	fdr_bh	17.021	0.759313	4-aminobutanoic acid
12	treatment	-	SynCom16	SynCom17	FALSE	TRUE	3.38119	41.1051	two-sided	0.00159321	0.00302247	fdr_bh	26.168	0.814238	4-aminobutanoic acid
13	lab * treatment	LabA	Axenic	SynCom16	FALSE	TRUE	-2.81985	12	two-sided	0.0154642	0.0463925	fdr_bh	3.858	-1.41107	4-aminobutanoic acid
14	lab * treatment	LabA	Axenic	SynCom17	FALSE	TRUE	-0.0528483	12	two-sided	0.958722	0.958722	fdr_bh	0.446	-0.0264455	4-aminobutanoic acid
15	lab * treatment	LabA	SynCom16	SynCom17	FALSE	TRUE	1.7693	12	two-sided	0.102227	0.153341	fdr_bh	1.157	0.885365	4-aminobutanoic acid
16	lab * treatment	LabB	Axenic	SynCom16	FALSE	TRUE	1.00118	8.25358	two-sided	0.345184	0.398289	fdr_bh	0.628	0.536903	4-aminobutanoic acid
17	lab * treatment	LabB	Axenic	SynCom17	FALSE	TRUE	5.26147	12	two-sided	0.000200593	0.00150445	fdr_bh	103.704	2.63286	4-aminobutanoic acid
18	lab * treatment	LabB	SynCom16	SynCom17	FALSE	TRUE	2.48454	6.92445	two-sided	0.0422918	0.105729	fdr_bh	2.473	1.35588	4-aminobutanoic acid
19	lab * treatment	LabC	Axenic	SynCom16	FALSE	TRUE	1.14561	12	two-sided	0.27429	0.342863	fdr_bh	0.679	0.573267	4-aminobutanoic acid
20	lab * treatment	LabC	Axenic	SynCom17	FALSE	TRUE	5.65329	12	two-sided	0.000106722	0.00150445	fdr_bh	174.081	2.82893	4-aminobutanoic acid
21	lab * treatment	LabC	SynCom16	SynCom17	FALSE	TRUE	4.5991	12	two-sided	0.000611883	0.00305941	fdr_bh	42.359	2.30141	4-aminobutanoic acid
22	lab * treatment	LabD	Axenic	SynCom16	FALSE	TRUE	-0.876474	12	two-sided	0.397979	0.426406	fdr_bh	0.573	-0.438591	4-aminobutanoic acid
23	lab * treatment	LabD	Axenic	SynCom17	FALSE	TRUE	1.77973	12	two-sided	0.100436	0.153341	fdr_bh	1.169	0.890583	4-aminobutanoic acid
24	lab * treatment	LabD	SynCom16	SynCom17	FALSE	TRUE	1.67888	12	two-sided	0.119004	0.162278	fdr_bh	1.06	0.840116	4-aminobutanoic acid
25	lab * treatment	LabE	Axenic	SynCom16	FALSE	TRUE	-2.14329	12	two-sided	0.0532773	0.114166	fdr_bh	1.715	-1.07251	4-aminobutanoic acid
26	lab * treatment	LabE	Axenic	SynCom17	FALSE	TRUE	1.94954	12	two-sided	0.0749885	0.140603	fdr_bh	1.39	0.975555	4-aminobutanoic acid
27	lab * treatment	LabE	SynCom16	SynCom17	FALSE	TRUE	2.99456	12	two-sided	0.0111791	0.0419215	fdr_bh	4.828	1.49849	4-aminobutanoic acid
0	lab	-	LabA	LabB	FALSE	TRUE	4.21963	25.0316	two-sided	0.000280761	0.00280761	fdr_bh	161.314	1.26783	uridine
1	lab	-	LabA	LabC	FALSE	TRUE	4.62822	40	two-sided	3.83952e-05	0.000383952	fdr_bh	497.319	1.40135	4-guanidinobutanoic acid
2	lab	-	LabA	LabD	FALSE	TRUE	1.98122	40	two-sided	0.0544704	0.090784	fdr_bh	1.406	0.599881	4-guanidinobutanoic acid
3	lab	-	LabA	LabE	FALSE	TRUE	-0.646853	40	two-sided	0.521422	0.521422	fdr_bh	0.358	-0.195857	4-guanidinobutanoic acid
4	lab	-	LabB	LabC	FALSE	TRUE	1.24314	35.1155	two-sided	0.222053	0.246725	fdr_bh	0.564	0.383611	4-guanidinobutanoic acid
5	lab	-	LabB	LabD	FALSE	TRUE	-1.32572	33.2473	two-sided	0.19397	0.242462	fdr_bh	0.613	-0.401537	4-guanidinobutanoic acid
6	lab	-	LabB	LabE	FALSE	TRUE	-2.36062	22.2853	two-sided	0.0273985	0.054797	fdr_bh	2.608	-0.707246	4-guanidinobutanoic acid
7	lab	-	LabC	LabD	FALSE	TRUE	-2.29413	40	two-sided	0.0271116	0.054797	fdr_bh	2.326	-0.694627	4-guanidinobutanoic acid
8	lab	-	LabC	LabE	FALSE	TRUE	-2.75432	40	two-sided	0.00880698	0.0293566	fdr_bh	5.448	-0.833963	4-guanidinobutanoic acid
9	lab	-	LabD	LabE	FALSE	TRUE	-1.7044	40	two-sided	0.0960639	0.137234	fdr_bh	0.951	-0.516064	4-guanidinobutanoic acid
10	treatment	-	Axenic	SynCom16	FALSE	TRUE	-2.60772	35.714	two-sided	0.0132194	0.0132194	fdr_bh	4.197	-0.629324	4-guanidinobutanoic acid
11	treatment	-	Axenic	SynCom17	FALSE	TRUE	3.1523	68	two-sided	0.00241018	0.00361526	fdr_bh	14.664	0.745202	4-guanidinobutanoic acid
12	treatment	-	SynCom16	SynCom17	FALSE	TRUE	3.73714	41.6936	two-sided	0.000559654	0.00167896	fdr_bh	68.85	0.899757	4-guanidinobutanoic acid
13	lab * treatment	LabA	Axenic	SynCom16	FALSE	TRUE	-4.53281	12	two-sided	0.00068635	0.00343175	fdr_bh	38.691	-2.26824	4-guanidinobutanoic acid
14	lab * treatment	LabA	Axenic	SynCom17	FALSE	TRUE	-1.61935	12	two-sided	0.131337	0.197005	fdr_bh	1.002	-0.810331	4-guanidinobutanoic acid
15	lab * treatment	LabA	SynCom16	SynCom17	FALSE	TRUE	1.52812	12	two-sided	0.152404	0.207824	fdr_bh	0.922	0.764675	4-guanidinobutanoic acid
16	lab * treatment	LabB	Axenic	SynCom16	FALSE	TRUE	1.77109	9.58095	two-sided	0.108284	0.180474	fdr_bh	1.16	0.933736	4-guanidinobutanoic acid
17	lab * treatment	LabB	Axenic	SynCom17	FALSE	TRUE	4.01557	12	two-sided	0.00171304	0.00642389	fdr_bh	19.043	2.00941	4-guanidinobutanoic acid
18	lab * treatment	LabB	SynCom16	SynCom17	FALSE	TRUE	1.21997	7.32605	two-sided	0.26029	0.278882	fdr_bh	0.728	0.662125	4-guanidinobutanoic acid
19	lab * treatment	LabC	Axenic	SynCom16	FALSE	TRUE	1.40364	12	two-sided	0.185771	0.214352	fdr_bh	0.829	0.702388	4-guanidinobutanoic acid
20	lab * treatment	LabC	Axenic	SynCom17	FALSE	TRUE	6.86209	12	two-sided	1.74207e-05	0.000208294	fdr_bh	799.156	3.43382	4-guanidinobutanoic acid
21	lab * treatment	LabC	SynCom16	SynCom17	FALSE	TRUE	1.9735	12	two-sided	0.071917	0.134844	fdr_bh	1.426	0.987545	4-guanidinobutanoic acid
22	lab * treatment	LabD	Axenic	SynCom16	FALSE	TRUE	-0.2114	12	two-sided	0.836123	0.836123	fdr_bh	0.453	-0.105785	4-guanidinobutanoic acid
23	lab * treatment	LabD	Axenic	SynCom17	FALSE	TRUE	6.5381	12	two-sided	2.77725e-05	0.000208294	fdr_bh	537.495	3.27169	4-guanidinobutanoic acid
24	lab * treatment	LabD	SynCom16	SynCom17	FALSE	TRUE	2.53064	12	two-sided	0.0263885	0.0565468	fdr_bh	2.693	1.26634	4-guanidinobutanoic acid
25	lab * treatment	LabE	Axenic	SynCom16	FALSE	TRUE	-3.41198	12	two-sided	0.00515434	0.0128859	fdr_bh	8.381	-1.70737	4-guanidinobutanoic acid
26	lab * treatment	LabE	Axenic	SynCom17	FALSE	TRUE	1.40423	12	two-sided	0.1856	0.214352	fdr_bh	0.829	0.702682	4-guanidinobutanoic acid
27	lab * treatment	LabE	SynCom16	SynCom17	FALSE	TRUE	3.78366	12	two-sided	0.00260618	0.00781853	fdr_bh	13.867	1.89336	4-guanidinobutanoic acid
0	lab	-	LabA	LabB	FALSE	TRUE	0.922632	23.506	two-sided	0.365573	0.456966	fdr_bh	0.429	0.276782	4-hydroxy-2-quinolinecarboxylic acid
1	lab	-	LabA	LabC	FALSE	TRUE	-0.763925	40	two-sided	0.449395	0.499327	fdr_bh	0.383	-0.231304	4-hydroxy-2-quinolinecarboxylic acid
2	lab	-	LabA	LabD	FALSE	TRUE	-1.19061	40	two-sided	0.240826	0.344037	fdr_bh	0.533	-0.360497	4-hydroxy-2-quinolinecarboxylic acid
3	lab	-	LabA	LabE	FALSE	TRUE	-2.76583	40	two-sided	0.00855095	0.0422046	fdr_bh	5.575	-0.837448	4-hydroxy-2-quinolinecarboxylic acid
4	lab	-	LabB	LabC	FALSE	TRUE	-1.21982	20.6159	two-sided	0.236305	0.344037	fdr_bh	0.552	-0.364778	4-hydroxy-2-quinolinecarboxylic acid
5	lab	-	LabB	LabD	FALSE	TRUE	-2.61158	23.8531	two-sided	0.015341	0.0422046	fdr_bh	4.116	-0.783733	4-hydroxy-2-quinolinecarboxylic acid
6	lab	-	LabB	LabE	FALSE	TRUE	-2.96522	20.1023	two-sided	0.00762276	0.0422046	fdr_bh	8.319	-0.886193	4-hydroxy-2-quinolinecarboxylic acid
7	lab	-	LabC	LabD	FALSE	TRUE	0.131757	40	two-sided	0.895837	0.895837	fdr_bh	0.305	0.0398938	4-hydroxy-2-quinolinecarboxylic acid
8	lab	-	LabC	LabE	FALSE	TRUE	-2.28591	40	two-sided	0.0276336	0.0552672	fdr_bh	2.293	-0.692136	4-hydroxy-2-quinolinecarboxylic acid
9	lab	-	LabD	LabE	FALSE	TRUE	-2.49358	40	two-sided	0.0168818	0.0422046	fdr_bh	3.312	-0.755015	4-hydroxy-2-quinolinecarboxylic acid
10	treatment	-	Axenic	SynCom16	FALSE	TRUE	-2.76629	39.3025	two-sided	0.0085965	0.00862015	fdr_bh	5.913	-0.666621	4-hydroxy-2-quinolinecarboxylic acid
11	treatment	-	Axenic	SynCom17	FALSE	TRUE	2.70518	68	two-sided	0.00862015	0.00862015	fdr_bh	5.172	0.639502	4-hydroxy-2-quinolinecarboxylic acid
12	treatment	-	SynCom16	SynCom17	FALSE	TRUE	3.73617	33.0198	two-sided	0.000706295	0.00211888	fdr_bh	68.662	0.902726	4-hydroxy-2-quinolinecarboxylic acid
13	lab * treatment	LabA	Axenic	SynCom16	FALSE	TRUE	-1.92983	12	two-sided	0.0776051	0.0970063	fdr_bh	1.362	-0.965692	4-hydroxy-2-quinolinecarboxylic acid
14	lab * treatment	LabA	Axenic	SynCom17	FALSE	TRUE	3.27166	12	two-sided	0.0066826	0.0167065	fdr_bh	6.948	1.63715	4-hydroxy-2-quinolinecarboxylic acid
15	lab * treatment	LabA	SynCom16	SynCom17	FALSE	TRUE	2.13261	12	two-sided	0.0543021	0.0814531	fdr_bh	1.695	1.06717	4-hydroxy-2-quinolinecarboxylic acid
16	lab * treatment	LabB	Axenic	SynCom16	FALSE	TRUE	-3.6438	6.70348	two-sided	0.00888883	0.0190475	fdr_bh	10.29	-1.99476	4-hydroxy-2-quinolinecarboxylic acid
17	lab * treatment	LabB	Axenic	SynCom17	FALSE	TRUE	3.63742	12	two-sided	0.00340409	0.0102123	fdr_bh	11.364	1.82018	4-hydroxy-2-quinolinecarboxylic acid
18	lab * treatment	LabB	SynCom16	SynCom17	FALSE	TRUE	5.46627	5.07767	two-sided	0.00265891	0.0099709	fdr_bh	103.787	3.07433	4-hydroxy-2-quinolinecarboxylic acid
19	lab * treatment	LabC	Axenic	SynCom16	FALSE	TRUE	-1.54141	12	two-sided	0.149164	0.159818	fdr_bh	0.933	-0.771328	4-hydroxy-2-quinolinecarboxylic acid
20	lab * treatment	LabC	Axenic	SynCom17	FALSE	TRUE	7.12207	12	two-sided	1.21009e-05	0.000181514	fdr_bh	1091.49	3.56391	4-hydroxy-2-quinolinecarboxylic acid
21	lab * treatment	LabC	SynCom16	SynCom17	FALSE	TRUE	1.64164	12	two-sided	0.126593	0.146069	fdr_bh	1.023	0.821483	4-hydroxy-2-quinolinecarboxylic acid
22	lab * treatment	LabD	Axenic	SynCom16	FALSE	TRUE	-0.956658	12	two-sided	0.357617	0.357617	fdr_bh	0.6	-0.478716	4-hydroxy-2-quinolinecarboxylic acid
23	lab * treatment	LabD	Axenic	SynCom17	FALSE	TRUE	5.54813	12	two-sided	0.00012615	0.000946126	fdr_bh	151.642	2.77631	4-hydroxy-2-quinolinecarboxylic acid
24	lab * treatment	LabD	SynCom16	SynCom17	FALSE	TRUE	2.59499	12	two-sided	0.0234413	0.0390689	fdr_bh	2.913	1.29854	4-hydroxy-2-quinolinecarboxylic acid
25	lab * treatment	LabE	Axenic	SynCom16	FALSE	TRUE	-2.67545	12	two-sided	0.0202061	0.0378864	fdr_bh	3.218	-1.33881	4-hydroxy-2-quinolinecarboxylic acid
26	lab * treatment	LabE	Axenic	SynCom17	FALSE	TRUE	1.98466	12	two-sided	0.0705257	0.0961714	fdr_bh	1.443	0.993133	4-hydroxy-2-quinolinecarboxylic acid
27	lab * treatment	LabE	SynCom16	SynCom17	FALSE	TRUE	3.81804	12	two-sided	0.00244818	0.0099709	fdr_bh	14.533	1.91056	4-hydroxy-2-quinolinecarboxylic acid
0	lab	-	LabA	LabB	FALSE	TRUE	4.05367	27.1041	two-sided	0.000381739	0.000954348	fdr_bh	105.293	1.22045	5'-methylthioadenosine
1	lab	-	LabA	LabC	FALSE	TRUE	4.75896	40	two-sided	2.54399e-05	0.000254399	fdr_bh	712.243	1.44094	4-imidazoleacetic acid
2	lab	-	LabA	LabD	FALSE	TRUE	1.17944	40	two-sided	0.245191	0.315859	fdr_bh	0.527	0.357115	4-imidazoleacetic acid
3	lab	-	LabA	LabE	FALSE	TRUE	-0.479661	40	two-sided	0.634081	0.634081	fdr_bh	0.332	-0.145234	4-imidazoleacetic acid
4	lab	-	LabB	LabC	FALSE	TRUE	1.64369	26.7663	two-sided	0.111937	0.186562	fdr_bh	0.884	0.511694	4-imidazoleacetic acid
5	lab	-	LabB	LabD	FALSE	TRUE	-0.89478	37.849	two-sided	0.37656	0.4184	fdr_bh	0.421	-0.272628	4-imidazoleacetic acid
6	lab	-	LabB	LabE	FALSE	TRUE	-1.76798	27.2038	two-sided	0.0882796	0.176559	fdr_bh	1.04	-0.532342	4-imidazoleacetic acid
7	lab	-	LabC	LabD	FALSE	TRUE	-2.46432	40	two-sided	0.0181212	0.060404	fdr_bh	3.139	-0.746156	4-imidazoleacetic acid
8	lab	-	LabC	LabE	FALSE	TRUE	-2.65838	40	two-sided	0.0112338	0.0561688	fdr_bh	4.516	-0.804914	4-imidazoleacetic acid
9	lab	-	LabD	LabE	FALSE	TRUE	-1.16059	40	two-sided	0.252688	0.315859	fdr_bh	0.518	-0.351409	4-imidazoleacetic acid
10	treatment	-	Axenic	SynCom16	FALSE	TRUE	-3.40774	39.1722	two-sided	0.00152832	0.00229248	fdr_bh	28.054	-0.821239	4-imidazoleacetic acid
11	treatment	-	Axenic	SynCom17	FALSE	TRUE	1.3606	68	two-sided	0.178133	0.178133	fdr_bh	0.541	0.321645	4-imidazoleacetic acid
12	treatment	-	SynCom16	SynCom17	FALSE	TRUE	3.93771	44.504	two-sided	0.000286222	0.000858666	fdr_bh	122.523	0.947079	4-imidazoleacetic acid
13	lab * treatment	LabA	Axenic	SynCom16	FALSE	TRUE	-1.31668	12	two-sided	0.212539	0.289827	fdr_bh	0.772	-0.65887	4-imidazoleacetic acid
14	lab * treatment	LabA	Axenic	SynCom17	FALSE	TRUE	-1.55534	12	two-sided	0.145832	0.218748	fdr_bh	0.945	-0.778299	4-imidazoleacetic acid
15	lab * treatment	LabA	SynCom16	SynCom17	FALSE	TRUE	0.402376	12	two-sided	0.694483	0.694483	fdr_bh	0.471	0.20135	4-imidazoleacetic acid
16	lab * treatment	LabB	Axenic	SynCom16	FALSE	TRUE	-4.35767	6.27065	two-sided	0.00431117	0.0129335	fdr_bh	25.723	-2.40093	4-imidazoleacetic acid
17	lab * treatment	LabB	Axenic	SynCom17	FALSE	TRUE	1.82838	12	two-sided	0.0924429	0.154072	fdr_bh	1.227	0.914931	4-imidazoleacetic acid
18	lab * treatment	LabB	SynCom16	SynCom17	FALSE	TRUE	5.16712	7.12351	two-sided	0.00123069	0.00461507	fdr_bh	71.696	2.81209	4-imidazoleacetic acid
19	lab * treatment	LabC	Axenic	SynCom16	FALSE	TRUE	-2.71304	12	two-sided	0.0188491	0.0353421	fdr_bh	3.372	-1.35762	4-imidazoleacetic acid
20	lab * treatment	LabC	Axenic	SynCom17	FALSE	TRUE	4.64893	12	two-sided	0.000561478	0.00280739	fdr_bh	45.34	2.32635	4-imidazoleacetic acid
21	lab * treatment	LabC	SynCom16	SynCom17	FALSE	TRUE	6.17819	12	two-sided	4.73992e-05	0.000710988	fdr_bh	342.38	3.09159	4-imidazoleacetic acid
22	lab * treatment	LabD	Axenic	SynCom16	FALSE	TRUE	-3.39551	12	two-sided	0.00531359	0.013284	fdr_bh	8.198	-1.69913	4-imidazoleacetic acid
23	lab * treatment	LabD	Axenic	SynCom17	FALSE	TRUE	2.91729	12	two-sided	0.0129052	0.0276539	fdr_bh	4.369	1.45982	4-imidazoleacetic acid
24	lab * treatment	LabD	SynCom16	SynCom17	FALSE	TRUE	4.96933	12	two-sided	0.00032563	0.00244223	fdr_bh	70.05	2.48667	4-imidazoleacetic acid
25	lab * treatment	LabE	Axenic	SynCom16	FALSE	TRUE	-1.06519	12	two-sided	0.307754	0.3551	fdr_bh	0.643	-0.533025	4-imidazoleacetic acid
26	lab * treatment	LabE	Axenic	SynCom17	FALSE	TRUE	0.568628	12	two-sided	0.580095	0.62153	fdr_bh	0.496	0.284544	4-imidazoleacetic acid
27	lab * treatment	LabE	SynCom16	SynCom17	FALSE	TRUE	1.22157	12	two-sided	0.245325	0.306656	fdr_bh	0.718	0.61128	4-imidazoleacetic acid
0	lab	-	LabA	LabB	FALSE	TRUE	4.05235	23.8986	two-sided	0.000464677	0.00464677	fdr_bh	104.939	1.21617	agmatine
1	lab	-	LabA	LabC	FALSE	TRUE	2.01747	40	two-sided	0.0503908	0.0839846	fdr_bh	1.485	0.610858	4-quinolinecarboxylic acid
2	lab	-	LabA	LabD	FALSE	TRUE	-0.282531	40	two-sided	0.778994	0.912772	fdr_bh	0.313	-0.0855457	4-quinolinecarboxylic acid
3	lab	-	LabA	LabE	FALSE	TRUE	-0.22711	40	two-sided	0.821495	0.912772	fdr_bh	0.309	-0.0687652	4-quinolinecarboxylic acid
4	lab	-	LabB	LabC	FALSE	TRUE	-0.809962	24.3821	two-sided	0.425797	0.608282	fdr_bh	0.397	-0.243201	4-quinolinecarboxylic acid
5	lab	-	LabB	LabD	FALSE	TRUE	-3.42823	21.5775	two-sided	0.00245314	0.0245314	fdr_bh	23.022	-1.02631	4-quinolinecarboxylic acid
6	lab	-	LabB	LabE	FALSE	TRUE	-2.80753	21.0768	two-sided	0.0105265	0.0354081	fdr_bh	6.027	-0.840016	4-quinolinecarboxylic acid
7	lab	-	LabC	LabD	FALSE	TRUE	-2.56531	40	two-sided	0.0141632	0.0354081	fdr_bh	3.783	-0.776736	4-quinolinecarboxylic acid
8	lab	-	LabC	LabE	FALSE	TRUE	-2.17569	40	two-sided	0.0355453	0.0710907	fdr_bh	1.908	-0.658763	4-quinolinecarboxylic acid
9	lab	-	LabD	LabE	FALSE	TRUE	0.03161	40	two-sided	0.97494	0.97494	fdr_bh	0.303	0.009571	4-quinolinecarboxylic acid
10	treatment	-	Axenic	SynCom16	FALSE	TRUE	3.24343	40.7152	two-sided	0.00236108	0.00708323	fdr_bh	18.362	0.762941	4-quinolinecarboxylic acid
11	treatment	-	Axenic	SynCom17	FALSE	TRUE	2.07197	68	two-sided	0.0420631	0.0420631	fdr_bh	1.504	0.489813	4-quinolinecarboxylic acid
12	treatment	-	SynCom16	SynCom17	FALSE	TRUE	-2.1241	61.6729	two-sided	0.0376792	0.0420631	fdr_bh	1.65	-0.503341	4-quinolinecarboxylic acid
13	lab * treatment	LabA	Axenic	SynCom16	FALSE	TRUE	2.16972	12	two-sided	0.0508206	0.152462	fdr_bh	1.766	1.08574	4-quinolinecarboxylic acid
14	lab * treatment	LabA	Axenic	SynCom17	FALSE	TRUE	1.43826	12	two-sided	0.175927	0.304323	fdr_bh	0.853	0.719709	4-quinolinecarboxylic acid
15	lab * treatment	LabA	SynCom16	SynCom17	FALSE	TRUE	-1.41464	12	two-sided	0.182594	0.304323	fdr_bh	0.836	-0.707893	4-quinolinecarboxylic acid
16	lab * treatment	LabB	Axenic	SynCom16	FALSE	TRUE	0.424044	9.9615	two-sided	0.680545	0.729155	fdr_bh	0.485	0.222361	4-quinolinecarboxylic acid
17	lab * treatment	LabB	Axenic	SynCom17	FALSE	TRUE	-1.06749	12	two-sided	0.306756	0.418304	fdr_bh	0.644	-0.534176	4-quinolinecarboxylic acid
18	lab * treatment	LabB	SynCom16	SynCom17	FALSE	TRUE	-1.34224	10.9561	two-sided	0.206669	0.310003	fdr_bh	0.798	-0.68859	4-quinolinecarboxylic acid
19	lab * treatment	LabC	Axenic	SynCom16	FALSE	TRUE	0.214665	12	two-sided	0.833633	0.833633	fdr_bh	0.453	0.107419	4-quinolinecarboxylic acid
20	lab * treatment	LabC	Axenic	SynCom17	FALSE	TRUE	-2.24794	12	two-sided	0.0441606	0.152462	fdr_bh	1.93	-1.12488	4-quinolinecarboxylic acid
21	lab * treatment	LabC	SynCom16	SynCom17	FALSE	TRUE	-2.26877	12	two-sided	0.042532	0.152462	fdr_bh	1.976	-1.1353	4-quinolinecarboxylic acid
22	lab * treatment	LabD	Axenic	SynCom16	FALSE	TRUE	3.14773	12	two-sided	0.00841029	0.126154	fdr_bh	5.897	1.57514	4-quinolinecarboxylic acid
23	lab * treatment	LabD	Axenic	SynCom17	FALSE	TRUE	2.52536	12	two-sided	0.0266454	0.152462	fdr_bh	2.676	1.2637	4-quinolinecarboxylic acid
24	lab * treatment	LabD	SynCom16	SynCom17	FALSE	TRUE	-0.873973	12	two-sided	0.399286	0.499107	fdr_bh	0.572	-0.43734	4-quinolinecarboxylic acid
25	lab * treatment	LabE	Axenic	SynCom16	FALSE	TRUE	1.58479	12	two-sided	0.139	0.297858	fdr_bh	0.971	0.793033	4-quinolinecarboxylic acid
26	lab * treatment	LabE	Axenic	SynCom17	FALSE	TRUE	1.87445	12	two-sided	0.0854115	0.213529	fdr_bh	1.286	0.937981	4-quinolinecarboxylic acid
27	lab * treatment	LabE	SynCom16	SynCom17	FALSE	TRUE	0.448783	12	two-sided	0.661585	0.729155	fdr_bh	0.477	0.224573	4-quinolinecarboxylic acid
0	lab	-	LabA	LabB	FALSE	TRUE	3.97889	25.6669	two-sided	0.000503268	0.00251634	fdr_bh	87.131	1.19625	sn-glycerol 3-phosphoric acid
1	lab	-	LabA	LabC	FALSE	TRUE	-0.632604	40	two-sided	0.530592	0.589547	fdr_bh	0.356	-0.191542	5'-methylthioadenosine
2	lab	-	LabA	LabD	FALSE	TRUE	0.382812	40	two-sided	0.703886	0.703886	fdr_bh	0.321	0.115909	5'-methylthioadenosine
3	lab	-	LabA	LabE	FALSE	TRUE	3.09899	40	two-sided	0.00354663	0.00591104	fdr_bh	11.15	0.938324	5'-methylthioadenosine
4	lab	-	LabB	LabC	FALSE	TRUE	-5.1977	28.2958	two-sided	1.56847e-05	0.000156847	fdr_bh	2299.5	-1.56668	5'-methylthioadenosine
5	lab	-	LabB	LabD	FALSE	TRUE	-4.35748	30.7338	two-sided	0.000136037	0.000680183	fdr_bh	231.362	-1.3165	5'-methylthioadenosine
6	lab	-	LabB	LabE	FALSE	TRUE	-1.0766	35.8168	two-sided	0.288858	0.361072	fdr_bh	0.485	-0.327026	5'-methylthioadenosine
7	lab	-	LabC	LabD	FALSE	TRUE	1.11114	40	two-sided	0.273142	0.361072	fdr_bh	0.496	0.336435	5'-methylthioadenosine
8	lab	-	LabC	LabE	FALSE	TRUE	4.07607	40	two-sided	0.00021131	0.000704367	fdr_bh	114.649	1.23417	5'-methylthioadenosine
9	lab	-	LabD	LabE	FALSE	TRUE	3.14717	40	two-sided	0.00311046	0.00591104	fdr_bh	12.385	0.952912	5'-methylthioadenosine
10	treatment	-	Axenic	SynCom16	FALSE	TRUE	-0.711154	66.5116	two-sided	0.479475	0.479475	fdr_bh	0.307	-0.16946	5'-methylthioadenosine
11	treatment	-	Axenic	SynCom17	FALSE	TRUE	3.18733	68	two-sided	0.00217027	0.00325541	fdr_bh	16	0.753483	5'-methylthioadenosine
12	treatment	-	SynCom16	SynCom17	FALSE	TRUE	3.85923	54.875	two-sided	0.00030169	0.000905071	fdr_bh	97.536	0.924865	5'-methylthioadenosine
13	lab * treatment	LabA	Axenic	SynCom16	FALSE	TRUE	-1.49813	12	two-sided	0.159937	0.242723	fdr_bh	0.898	-0.749669	5'-methylthioadenosine
14	lab * treatment	LabA	Axenic	SynCom17	FALSE	TRUE	1.36568	12	two-sided	0.197091	0.246363	fdr_bh	0.803	0.683393	5'-methylthioadenosine
15	lab * treatment	LabA	SynCom16	SynCom17	FALSE	TRUE	2.24927	12	two-sided	0.0440555	0.132166	fdr_bh	1.933	1.12554	5'-methylthioadenosine
16	lab * treatment	LabB	Axenic	SynCom16	FALSE	TRUE	-4.17762	5.65289	two-sided	0.00664244	0.0498183	fdr_bh	20.417	-2.32491	5'-methylthioadenosine
17	lab * treatment	LabB	Axenic	SynCom17	FALSE	TRUE	-1.51038	12	two-sided	0.156823	0.242723	fdr_bh	0.908	-0.755798	5'-methylthioadenosine
18	lab * treatment	LabB	SynCom16	SynCom17	FALSE	TRUE	3.13502	7.29103	two-sided	0.0156495	0.0782475	fdr_bh	5.408	1.7023	5'-methylthioadenosine
19	lab * treatment	LabC	Axenic	SynCom16	FALSE	TRUE	0.723306	12	two-sided	0.483353	0.517879	fdr_bh	0.53	0.361945	5'-methylthioadenosine
20	lab * treatment	LabC	Axenic	SynCom17	FALSE	TRUE	2.36867	12	two-sided	0.035487	0.132166	fdr_bh	2.22	1.18529	5'-methylthioadenosine
21	lab * treatment	LabC	SynCom16	SynCom17	FALSE	TRUE	1.43084	12	two-sided	0.177997	0.242723	fdr_bh	0.848	0.716	5'-methylthioadenosine
22	lab * treatment	LabD	Axenic	SynCom16	FALSE	TRUE	1.64724	12	two-sided	0.125425	0.242723	fdr_bh	1.029	0.824288	5'-methylthioadenosine
23	lab * treatment	LabD	Axenic	SynCom17	FALSE	TRUE	3.83455	12	two-sided	0.00237585	0.0356378	fdr_bh	14.865	1.91882	5'-methylthioadenosine
24	lab * treatment	LabD	SynCom16	SynCom17	FALSE	TRUE	2.13323	12	two-sided	0.0542413	0.135603	fdr_bh	1.696	1.06748	5'-methylthioadenosine
25	lab * treatment	LabE	Axenic	SynCom16	FALSE	TRUE	-0.260348	12	two-sided	0.799009	0.799009	fdr_bh	0.456	-0.130279	5'-methylthioadenosine
26	lab * treatment	LabE	Axenic	SynCom17	FALSE	TRUE	1.47363	12	two-sided	0.166325	0.242723	fdr_bh	0.879	0.737409	5'-methylthioadenosine
27	lab * treatment	LabE	SynCom16	SynCom17	FALSE	TRUE	1.304	12	two-sided	0.216693	0.25003	fdr_bh	0.764	0.652527	5'-methylthioadenosine
0	lab	-	LabA	LabB	FALSE	TRUE	-1.21156	31.6282	two-sided	0.234655	0.469311	fdr_bh	0.547	-0.3753	5-methylcytosine
1	lab	-	LabA	LabC	FALSE	TRUE	-1.77216	40	two-sided	0.0839858	0.44296	fdr_bh	1.041	-0.53658	5-methylcytosine
2	lab	-	LabA	LabD	FALSE	TRUE	-0.349876	40	two-sided	0.728267	0.728267	fdr_bh	0.318	-0.105937	5-methylcytosine
3	lab	-	LabA	LabE	FALSE	TRUE	-1.59573	40	two-sided	0.11842	0.44296	fdr_bh	0.828	-0.483162	5-methylcytosine
4	lab	-	LabB	LabC	FALSE	TRUE	-0.926122	31.6232	two-sided	0.361397	0.575455	fdr_bh	0.43	-0.280047	5-methylcytosine
5	lab	-	LabB	LabD	FALSE	TRUE	0.84649	36.3479	two-sided	0.402818	0.575455	fdr_bh	0.407	0.260799	5-methylcytosine
6	lab	-	LabB	LabE	FALSE	TRUE	-0.529549	37.0684	two-sided	0.599582	0.720486	fdr_bh	0.342	-0.161132	5-methylcytosine
7	lab	-	LabC	LabD	FALSE	TRUE	1.53406	40	two-sided	0.132888	0.44296	fdr_bh	0.768	0.464488	5-methylcytosine
8	lab	-	LabC	LabE	FALSE	TRUE	0.459395	40	two-sided	0.648438	0.720486	fdr_bh	0.33	0.139097	5-methylcytosine
9	lab	-	LabD	LabE	FALSE	TRUE	-1.28274	40	two-sided	0.206968	0.469311	fdr_bh	0.583	-0.388392	5-methylcytosine
10	treatment	-	Axenic	SynCom16	FALSE	TRUE	-1.31249	38.8192	two-sided	0.197063	0.197063	fdr_bh	0.515	-0.316344	5-methylcytosine
11	treatment	-	Axenic	SynCom17	FALSE	TRUE	-9.78282	68	two-sided	1.32944e-14	3.98831e-14	fdr_bh	342000000000	-2.31265	5-methylcytosine
12	treatment	-	SynCom16	SynCom17	FALSE	TRUE	-9.58253	34.8039	two-sided	2.70762e-11	4.06144e-11	fdr_bh	134700000000	-2.24896	5-methylcytosine
13	lab * treatment	LabA	Axenic	SynCom16	FALSE	TRUE	-0.971176	12	two-sided	0.35063	0.375675	fdr_bh	0.606	-0.48598	5-methylcytosine
14	lab * treatment	LabA	Axenic	SynCom17	FALSE	TRUE	-4.91897	12	two-sided	0.000354419	0.000957363	fdr_bh	65.44	-2.46147	5-methylcytosine
15	lab * treatment	LabA	SynCom16	SynCom17	FALSE	TRUE	-4.78234	12	two-sided	0.000446769	0.000957363	fdr_bh	54.371	-2.3931	5-methylcytosine
16	lab * treatment	LabB	Axenic	SynCom16	FALSE	TRUE	2.49771	9.41484	two-sided	0.0329177	0.0448877	fdr_bh	2.511	1.234	5-methylcytosine
17	lab * treatment	LabB	Axenic	SynCom17	FALSE	TRUE	-11.2811	12	two-sided	9.59567e-08	1.43935e-06	fdr_bh	76270	-5.64509	5-methylcytosine
18	lab * treatment	LabB	SynCom16	SynCom17	FALSE	TRUE	-11.5377	6.02603	two-sided	2.47243e-05	9.2716e-05	fdr_bh	42990	-5.49437	5-methylcytosine
19	lab * treatment	LabC	Axenic	SynCom16	FALSE	TRUE	1.33075	12	two-sided	0.208006	0.240007	fdr_bh	0.781	0.665911	5-methylcytosine
20	lab * treatment	LabC	Axenic	SynCom17	FALSE	TRUE	-6.64688	12	two-sided	2.37103e-05	9.2716e-05	fdr_bh	614.673	-3.32613	5-methylcytosine
21	lab * treatment	LabC	SynCom16	SynCom17	FALSE	TRUE	-6.68208	12	two-sided	2.25351e-05	9.2716e-05	fdr_bh	641.81	-3.34374	5-methylcytosine
22	lab * treatment	LabD	Axenic	SynCom16	FALSE	TRUE	0.395257	12	two-sided	0.699589	0.699589	fdr_bh	0.47	0.197788	5-methylcytosine
23	lab * treatment	LabD	Axenic	SynCom17	FALSE	TRUE	-4.20874	12	two-sided	0.00121291	0.00181936	fdr_bh	24.819	-2.10607	5-methylcytosine
24	lab * treatment	LabD	SynCom16	SynCom17	FALSE	TRUE	-4.22586	12	two-sided	0.0011766	0.00181936	fdr_bh	25.409	-2.11464	5-methylcytosine
25	lab * treatment	LabE	Axenic	SynCom16	FALSE	TRUE	-2.20403	12	two-sided	0.0477902	0.0597378	fdr_bh	1.836	-1.1029	5-methylcytosine
26	lab * treatment	LabE	Axenic	SynCom17	FALSE	TRUE	-4.84946	12	two-sided	0.000398605	0.000957363	fdr_bh	59.559	-2.42669	5-methylcytosine
27	lab * treatment	LabE	SynCom16	SynCom17	FALSE	TRUE	-4.42656	12	two-sided	0.00082605	0.00154884	fdr_bh	33.455	-2.21507	5-methylcytosine
0	lab	-	LabA	LabB	FALSE	TRUE	3.58548	31.7161	two-sided	0.00111371	0.00556853	fdr_bh	33.259	1.0843	4-guanidinobutanoic acid
1	lab	-	LabA	LabC	FALSE	TRUE	2.43019	40	two-sided	0.0196709	0.0954937	fdr_bh	2.952	0.735822	N-acetyl-hexosamine
2	lab	-	LabA	LabD	FALSE	TRUE	1.85623	40	two-sided	0.0707974	0.176993	fdr_bh	1.171	0.562037	N-acetyl-hexosamine
3	lab	-	LabA	LabE	FALSE	TRUE	3.44065	40	two-sided	0.00137144	0.0137144	fdr_bh	24.052	1.04177	N-acetyl-hexosamine
4	lab	-	LabB	LabC	FALSE	TRUE	0.197848	38.998	two-sided	0.844192	0.844192	fdr_bh	0.311	0.0605325	N-acetyl-hexosamine
5	lab	-	LabB	LabD	FALSE	TRUE	-0.551348	38.2348	two-sided	0.584603	0.649559	fdr_bh	0.345	-0.169317	N-acetyl-hexosamine
6	lab	-	LabB	LabE	FALSE	TRUE	0.960021	36.6643	two-sided	0.343333	0.572222	fdr_bh	0.441	0.295645	N-acetyl-hexosamine
7	lab	-	LabC	LabD	FALSE	TRUE	-0.749769	40	two-sided	0.457781	0.592897	fdr_bh	0.379	-0.227018	N-acetyl-hexosamine
8	lab	-	LabC	LabE	FALSE	TRUE	0.72229	40	two-sided	0.474318	0.592897	fdr_bh	0.373	0.218698	N-acetyl-hexosamine
9	lab	-	LabD	LabE	FALSE	TRUE	1.64647	40	two-sided	0.107502	0.215004	fdr_bh	0.882	0.498526	N-acetyl-hexosamine
10	treatment	-	Axenic	SynCom16	FALSE	TRUE	2.84929	66.9999	two-sided	0.00581549	0.00581549	fdr_bh	7.124	0.678109	N-acetyl-hexosamine
11	treatment	-	Axenic	SynCom17	FALSE	TRUE	6.36818	68	two-sided	1.91172e-08	5.73517e-08	fdr_bh	515800	1.50543	N-acetyl-hexosamine
12	treatment	-	SynCom16	SynCom17	FALSE	TRUE	3.31346	64.7265	two-sided	0.00151164	0.00226746	fdr_bh	21.953	0.790747	N-acetyl-hexosamine
13	lab * treatment	LabA	Axenic	SynCom16	FALSE	TRUE	0.402202	12	two-sided	0.694607	0.694607	fdr_bh	0.471	0.201264	N-acetyl-hexosamine
14	lab * treatment	LabA	Axenic	SynCom17	FALSE	TRUE	2.93614	12	two-sided	0.012461	0.0186915	fdr_bh	4.477	1.46926	N-acetyl-hexosamine
15	lab * treatment	LabA	SynCom16	SynCom17	FALSE	TRUE	3.72194	12	two-sided	0.00291654	0.00874963	fdr_bh	12.748	1.86247	N-acetyl-hexosamine
16	lab * treatment	LabB	Axenic	SynCom16	FALSE	TRUE	1.36191	7.5273	two-sided	0.212582	0.245286	fdr_bh	0.811	0.737194	N-acetyl-hexosamine
17	lab * treatment	LabB	Axenic	SynCom17	FALSE	TRUE	10.6192	12	two-sided	1.8643e-07	2.79646e-06	fdr_bh	42200	5.31387	N-acetyl-hexosamine
18	lab * treatment	LabB	SynCom16	SynCom17	FALSE	TRUE	4.02396	5.15072	two-sided	0.00948681	0.0186915	fdr_bh	16.758	2.25994	N-acetyl-hexosamine
19	lab * treatment	LabC	Axenic	SynCom16	FALSE	TRUE	4.10629	12	two-sided	0.00145589	0.00727947	fdr_bh	21.565	2.0548	N-acetyl-hexosamine
20	lab * treatment	LabC	Axenic	SynCom17	FALSE	TRUE	9.18071	12	two-sided	8.94575e-07	6.70932e-06	fdr_bh	10530	4.59406	N-acetyl-hexosamine
21	lab * treatment	LabC	SynCom16	SynCom17	FALSE	TRUE	3.50946	12	two-sided	0.0043062	0.0107655	fdr_bh	9.556	1.75615	N-acetyl-hexosamine
22	lab * treatment	LabD	Axenic	SynCom16	FALSE	TRUE	1.09036	12	two-sided	0.296967	0.318179	fdr_bh	0.654	0.545618	N-acetyl-hexosamine
23	lab * treatment	LabD	Axenic	SynCom17	FALSE	TRUE	3.80649	12	two-sided	0.00250012	0.00874963	fdr_bh	14.306	1.90478	N-acetyl-hexosamine
24	lab * treatment	LabD	SynCom16	SynCom17	FALSE	TRUE	2.95201	12	two-sided	0.0120988	0.0186915	fdr_bh	4.569	1.4772	N-acetyl-hexosamine
25	lab * treatment	LabE	Axenic	SynCom16	FALSE	TRUE	2.28015	12	two-sided	0.0416667	0.0568183	fdr_bh	2.002	1.141	N-acetyl-hexosamine
26	lab * treatment	LabE	Axenic	SynCom17	FALSE	TRUE	-1.33092	12	two-sided	0.207949	0.245286	fdr_bh	0.781	-0.665999	N-acetyl-hexosamine
27	lab * treatment	LabE	SynCom16	SynCom17	FALSE	TRUE	-2.95309	12	two-sided	0.0120747	0.0186915	fdr_bh	4.576	-1.47774	N-acetyl-hexosamine
0	lab	-	LabA	LabB	FALSE	TRUE	0.143315	38.1849	two-sided	0.886795	0.886795	fdr_bh	0.308	0.0440167	N-acetylputrescine
1	lab	-	LabA	LabC	FALSE	TRUE	-0.714121	40	two-sided	0.479299	0.886795	fdr_bh	0.372	-0.216224	N-acetylputrescine
2	lab	-	LabA	LabD	FALSE	TRUE	0.67182	40	two-sided	0.50556	0.886795	fdr_bh	0.363	0.203416	N-acetylputrescine
3	lab	-	LabA	LabE	FALSE	TRUE	0.341243	40	two-sided	0.734706	0.886795	fdr_bh	0.318	0.103323	N-acetylputrescine
4	lab	-	LabB	LabC	FALSE	TRUE	-0.801752	37.0291	two-sided	0.427812	0.886795	fdr_bh	0.395	-0.243944	N-acetylputrescine
5	lab	-	LabB	LabD	FALSE	TRUE	0.494095	38.781	two-sided	0.624026	0.886795	fdr_bh	0.337	0.151483	N-acetylputrescine
6	lab	-	LabB	LabE	FALSE	TRUE	0.200412	38.4101	two-sided	0.842216	0.886795	fdr_bh	0.311	0.0611393	N-acetylputrescine
7	lab	-	LabC	LabD	FALSE	TRUE	1.23962	40	two-sided	0.222339	0.886795	fdr_bh	0.558	0.375337	N-acetylputrescine
8	lab	-	LabC	LabE	FALSE	TRUE	0.930217	40	two-sided	0.357839	0.886795	fdr_bh	0.428	0.281655	N-acetylputrescine
9	lab	-	LabD	LabE	FALSE	TRUE	-0.249429	40	two-sided	0.804305	0.886795	fdr_bh	0.311	-0.0755231	N-acetylputrescine
10	treatment	-	Axenic	SynCom16	FALSE	TRUE	4.48097	66.9956	two-sided	2.97384e-05	2.97384e-05	fdr_bh	646.274	1.06655	N-acetylputrescine
11	treatment	-	Axenic	SynCom17	FALSE	TRUE	-10.0545	68	two-sided	4.37309e-15	1.0185e-14	fdr_bh	993100000000	-2.37687	N-acetylputrescine
12	treatment	-	SynCom16	SynCom17	FALSE	TRUE	-11.9648	40.6214	two-sided	6.79e-15	1.0185e-14	fdr_bh	1208000000000000	-2.81434	N-acetylputrescine
13	lab * treatment	LabA	Axenic	SynCom16	FALSE	TRUE	-2.20779	12	two-sided	0.0474685	0.0547713	fdr_bh	1.844	-1.10479	N-acetylputrescine
14	lab * treatment	LabA	Axenic	SynCom17	FALSE	TRUE	-6.54577	12	two-sided	2.74631e-05	0.00026696	fdr_bh	542.622	-3.27553	N-acetylputrescine
15	lab * treatment	LabA	SynCom16	SynCom17	FALSE	TRUE	-5.96102	12	two-sided	6.60058e-05	0.00030258	fdr_bh	259.476	-2.98292	N-acetylputrescine
16	lab * treatment	LabB	Axenic	SynCom16	FALSE	TRUE	5.24796	10.9597	two-sided	0.000276785	0.000593111	fdr_bh	79.278	2.69169	N-acetylputrescine
17	lab * treatment	LabB	Axenic	SynCom17	FALSE	TRUE	-3.96549	12	two-sided	0.00187469	0.00281203	fdr_bh	17.78	-1.98435	N-acetylputrescine
18	lab * treatment	LabB	SynCom16	SynCom17	FALSE	TRUE	-6.17461	7.0941	two-sided	0.000432889	0.000721482	fdr_bh	242.91	-2.97589	N-acetylputrescine
19	lab * treatment	LabC	Axenic	SynCom16	FALSE	TRUE	5.82938	12	two-sided	8.09367e-05	0.00030258	fdr_bh	218.938	2.91704	N-acetylputrescine
20	lab * treatment	LabC	Axenic	SynCom17	FALSE	TRUE	-4.85666	12	two-sided	0.000393773	0.000721482	fdr_bh	60.143	-2.43029	N-acetylputrescine
21	lab * treatment	LabC	SynCom16	SynCom17	FALSE	TRUE	-6.36955	12	two-sided	3.55947e-05	0.00026696	fdr_bh	435.744	-3.18735	N-acetylputrescine
22	lab * treatment	LabD	Axenic	SynCom16	FALSE	TRUE	2.16302	12	two-sided	0.0514329	0.0551067	fdr_bh	1.753	1.08238	N-acetylputrescine
23	lab * treatment	LabD	Axenic	SynCom17	FALSE	TRUE	-3.33731	12	two-sided	0.00591754	0.00739692	fdr_bh	7.584	-1.67	N-acetylputrescine
24	lab * treatment	LabD	SynCom16	SynCom17	FALSE	TRUE	-3.91194	12	two-sided	0.00206499	0.00281589	fdr_bh	16.524	-1.95755	N-acetylputrescine
25	lab * treatment	LabE	Axenic	SynCom16	FALSE	TRUE	1.30342	12	two-sided	0.216885	0.216885	fdr_bh	0.764	0.652236	N-acetylputrescine
26	lab * treatment	LabE	Axenic	SynCom17	FALSE	TRUE	-5.22143	12	two-sided	0.000214215	0.000535537	fdr_bh	98.303	-2.61282	N-acetylputrescine
27	lab * treatment	LabE	SynCom16	SynCom17	FALSE	TRUE	-5.68904	12	two-sided	0.00010086	0.00030258	fdr_bh	182.408	-2.84682	N-acetylputrescine
0	lab	-	LabA	LabB	FALSE	TRUE	-0.265819	34.7681	two-sided	0.791949	0.906992	fdr_bh	0.315	-0.082061	N-trimethyllysine
1	lab	-	LabA	LabC	FALSE	TRUE	-1.99161	40	two-sided	0.053272	0.278321	fdr_bh	1.428	-0.603029	N-trimethyllysine
2	lab	-	LabA	LabD	FALSE	TRUE	-0.117576	40	two-sided	0.906992	0.906992	fdr_bh	0.305	-0.0356001	N-trimethyllysine
3	lab	-	LabA	LabE	FALSE	TRUE	-0.654575	40	two-sided	0.516488	0.906992	fdr_bh	0.36	-0.198195	N-trimethyllysine
4	lab	-	LabB	LabC	FALSE	TRUE	-1.79887	26.3689	two-sided	0.0834962	0.278321	fdr_bh	1.085	-0.541202	N-trimethyllysine
5	lab	-	LabB	LabD	FALSE	TRUE	0.142269	38.3595	two-sided	0.887612	0.906992	fdr_bh	0.308	0.043677	N-trimethyllysine
6	lab	-	LabB	LabE	FALSE	TRUE	-0.348516	38.9758	two-sided	0.729329	0.906992	fdr_bh	0.321	-0.106583	N-trimethyllysine
7	lab	-	LabC	LabD	FALSE	TRUE	1.89614	40	two-sided	0.0651807	0.278321	fdr_bh	1.24	0.574122	N-trimethyllysine
8	lab	-	LabC	LabE	FALSE	TRUE	1.5968	40	two-sided	0.118181	0.295451	fdr_bh	0.829	0.483487	N-trimethyllysine
9	lab	-	LabD	LabE	FALSE	TRUE	-0.503424	40	two-sided	0.617428	0.906992	fdr_bh	0.335	-0.152429	N-trimethyllysine
10	treatment	-	Axenic	SynCom16	FALSE	TRUE	-0.327008	65.3646	two-sided	0.744707	0.744707	fdr_bh	0.259	-0.0780057	N-trimethyllysine
11	treatment	-	Axenic	SynCom17	FALSE	TRUE	-8.07421	68	two-sided	1.60669e-11	4.82008e-11	fdr_bh	395300000	-1.90874	N-trimethyllysine
12	treatment	-	SynCom16	SynCom17	FALSE	TRUE	-8.0444	34.2488	two-sided	2.11978e-09	3.17967e-09	fdr_bh	320100000	-1.88754	N-trimethyllysine
13	lab * treatment	LabA	Axenic	SynCom16	FALSE	TRUE	0.864059	12	two-sided	0.404496	0.433389	fdr_bh	0.569	0.432379	N-trimethyllysine
14	lab * treatment	LabA	Axenic	SynCom17	FALSE	TRUE	-15.3672	12	two-sided	2.94652e-09	2.20989e-08	fdr_bh	1746000	-7.6898	N-trimethyllysine
15	lab * treatment	LabA	SynCom16	SynCom17	FALSE	TRUE	-15.9368	12	two-sided	1.94032e-09	2.20989e-08	fdr_bh	2547000	-7.97481	N-trimethyllysine
16	lab * treatment	LabB	Axenic	SynCom16	FALSE	TRUE	-1.11825	8.64062	two-sided	0.293584	0.36698	fdr_bh	0.678	-0.596765	N-trimethyllysine
17	lab * treatment	LabB	Axenic	SynCom17	FALSE	TRUE	-4.79263	12	two-sided	0.000439012	0.00131704	fdr_bh	55.136	-2.39825	N-trimethyllysine
18	lab * treatment	LabB	SynCom16	SynCom17	FALSE	TRUE	-4.74878	6.01232	two-sided	0.00314539	0.00471809	fdr_bh	42.364	-2.26105	N-trimethyllysine
19	lab * treatment	LabC	Axenic	SynCom16	FALSE	TRUE	-0.943425	12	two-sided	0.364071	0.420082	fdr_bh	0.595	-0.472094	N-trimethyllysine
20	lab * treatment	LabC	Axenic	SynCom17	FALSE	TRUE	-7.53937	12	two-sided	6.86305e-06	2.95816e-05	fdr_bh	1778.4	-3.77273	N-trimethyllysine
21	lab * treatment	LabC	SynCom16	SynCom17	FALSE	TRUE	-7.43544	12	two-sided	7.88843e-06	2.95816e-05	fdr_bh	1577.03	-3.72073	N-trimethyllysine
22	lab * treatment	LabD	Axenic	SynCom16	FALSE	TRUE	1.30815	12	two-sided	0.215327	0.293628	fdr_bh	0.767	0.654602	N-trimethyllysine
23	lab * treatment	LabD	Axenic	SynCom17	FALSE	TRUE	-4.41217	12	two-sided	0.000847127	0.00181527	fdr_bh	32.803	-2.20787	N-trimethyllysine
24	lab * treatment	LabD	SynCom16	SynCom17	FALSE	TRUE	-4.50325	12	two-sided	0.00072255	0.00180638	fdr_bh	37.158	-2.25345	N-trimethyllysine
25	lab * treatment	LabE	Axenic	SynCom16	FALSE	TRUE	-0.175325	12	two-sided	0.863748	0.863748	fdr_bh	0.451	-0.0877332	N-trimethyllysine
26	lab * treatment	LabE	Axenic	SynCom17	FALSE	TRUE	-4.01902	12	two-sided	0.00170244	0.0029623	fdr_bh	19.134	-2.01114	N-trimethyllysine
27	lab * treatment	LabE	SynCom16	SynCom17	FALSE	TRUE	-3.99508	12	two-sided	0.00177738	0.0029623	fdr_bh	18.516	-1.99915	N-trimethyllysine
0	lab	-	LabA	LabB	FALSE	TRUE	3.45754	39	two-sided	0.00133196	0.00443986	fdr_bh	24.636	1.05805	cytidine
1	lab	-	LabA	LabC	FALSE	TRUE	3.063	40	two-sided	0.00390943	0.0141814	fdr_bh	10.317	0.927428	adenosine 5'-monophosphoric acid
2	lab	-	LabA	LabD	FALSE	TRUE	1.46011	40	two-sided	0.152069	0.217241	fdr_bh	0.705	0.442099	adenosine 5'-monophosphoric acid
3	lab	-	LabA	LabE	FALSE	TRUE	-1.95802	40	two-sided	0.0572286	0.095381	fdr_bh	1.358	-0.592856	adenosine 5'-monophosphoric acid
4	lab	-	LabB	LabC	FALSE	TRUE	-0.111414	35.0349	two-sided	0.911924	0.911924	fdr_bh	0.307	-0.0343839	adenosine 5'-monophosphoric acid
5	lab	-	LabB	LabD	FALSE	TRUE	-1.16256	25.7323	two-sided	0.255678	0.286096	fdr_bh	0.523	-0.349545	adenosine 5'-monophosphoric acid
6	lab	-	LabB	LabE	FALSE	TRUE	-3.11683	20.6059	two-sided	0.00529904	0.0141814	fdr_bh	11.478	-0.932055	adenosine 5'-monophosphoric acid
7	lab	-	LabC	LabD	FALSE	TRUE	-1.14874	40	two-sided	0.257487	0.286096	fdr_bh	0.512	-0.34782	adenosine 5'-monophosphoric acid
8	lab	-	LabC	LabE	FALSE	TRUE	-3.11104	40	two-sided	0.00343238	0.0141814	fdr_bh	11.446	-0.941974	adenosine 5'-monophosphoric acid
9	lab	-	LabD	LabE	FALSE	TRUE	-2.60962	40	two-sided	0.0126907	0.0253814	fdr_bh	4.113	-0.790152	adenosine 5'-monophosphoric acid
10	treatment	-	Axenic	SynCom16	FALSE	TRUE	-3.15732	33.1637	two-sided	0.00338295	0.00507442	fdr_bh	14.804	-0.762816	adenosine 5'-monophosphoric acid
11	treatment	-	Axenic	SynCom17	FALSE	TRUE	-5.59825	68	two-sided	4.21735e-07	1.26521e-06	fdr_bh	29880	-1.32342	adenosine 5'-monophosphoric acid
12	treatment	-	SynCom16	SynCom17	FALSE	TRUE	0.528285	46.3282	two-sided	0.599823	0.599823	fdr_bh	0.279	0.126979	adenosine 5'-monophosphoric acid
13	lab * treatment	LabA	Axenic	SynCom16	FALSE	TRUE	-3.34304	12	two-sided	0.0058551	0.0175653	fdr_bh	7.642	-1.67287	adenosine 5'-monophosphoric acid
14	lab * treatment	LabA	Axenic	SynCom17	FALSE	TRUE	-5.37079	12	two-sided	0.000167844	0.00251766	fdr_bh	119.951	-2.68756	adenosine 5'-monophosphoric acid
15	lab * treatment	LabA	SynCom16	SynCom17	FALSE	TRUE	-3.18004	12	two-sided	0.00792068	0.0198017	fdr_bh	6.154	-1.5913	adenosine 5'-monophosphoric acid
16	lab * treatment	LabB	Axenic	SynCom16	FALSE	TRUE	-3.46736	5.75976	two-sided	0.0142514	0.0273178	fdr_bh	8.218	-1.92613	adenosine 5'-monophosphoric acid
17	lab * treatment	LabB	Axenic	SynCom17	FALSE	TRUE	-4.83338	12	two-sided	0.000409629	0.00307222	fdr_bh	58.273	-2.41864	adenosine 5'-monophosphoric acid
18	lab * treatment	LabB	SynCom16	SynCom17	FALSE	TRUE	-2.25084	9.81139	two-sided	0.0485975	0.0728963	fdr_bh	1.902	-1.11737	adenosine 5'-monophosphoric acid
19	lab * treatment	LabC	Axenic	SynCom16	FALSE	TRUE	-4.15551	12	two-sided	0.00133342	0.00666708	fdr_bh	23.072	-2.07944	adenosine 5'-monophosphoric acid
20	lab * treatment	LabC	Axenic	SynCom17	FALSE	TRUE	-1.3129	12	two-sided	0.21377	0.246657	fdr_bh	0.77	-0.656981	adenosine 5'-monophosphoric acid
21	lab * treatment	LabC	SynCom16	SynCom17	FALSE	TRUE	1.24722	12	two-sided	0.23611	0.252975	fdr_bh	0.732	0.624114	adenosine 5'-monophosphoric acid
22	lab * treatment	LabD	Axenic	SynCom16	FALSE	TRUE	-1.42194	12	two-sided	0.180512	0.22564	fdr_bh	0.841	-0.711543	adenosine 5'-monophosphoric acid
23	lab * treatment	LabD	Axenic	SynCom17	FALSE	TRUE	-2.44658	12	two-sided	0.0307853	0.0513088	fdr_bh	2.434	-1.22428	adenosine 5'-monophosphoric acid
24	lab * treatment	LabD	SynCom16	SynCom17	FALSE	TRUE	-1.07592	12	two-sided	0.30312	0.30312	fdr_bh	0.648	-0.538393	adenosine 5'-monophosphoric acid
25	lab * treatment	LabE	Axenic	SynCom16	FALSE	TRUE	-3.34642	12	two-sided	0.00581853	0.0175653	fdr_bh	7.676	-1.67456	adenosine 5'-monophosphoric acid
26	lab * treatment	LabE	Axenic	SynCom17	FALSE	TRUE	-2.85197	12	two-sided	0.0145695	0.0273178	fdr_bh	4.019	-1.42714	adenosine 5'-monophosphoric acid
27	lab * treatment	LabE	SynCom16	SynCom17	FALSE	TRUE	2.04696	12	two-sided	0.0632095	0.0861948	fdr_bh	1.543	1.02431	adenosine 5'-monophosphoric acid
0	lab	-	LabA	LabB	FALSE	TRUE	3.60836	21.9545	two-sided	0.00156362	0.0067928	fdr_bh	35.118	1.08068	nicotinamide mononucleotide
1	lab	-	LabA	LabC	FALSE	TRUE	2.47923	40	two-sided	0.0174795	0.0436987	fdr_bh	3.226	0.750672	agmatine
2	lab	-	LabA	LabD	FALSE	TRUE	3.27426	40	two-sided	0.00219055	0.0109528	fdr_bh	16.427	0.991392	agmatine
3	lab	-	LabA	LabE	FALSE	TRUE	2.5399	40	two-sided	0.0150767	0.0436987	fdr_bh	3.607	0.769042	agmatine
4	lab	-	LabB	LabC	FALSE	TRUE	-1.51748	27.2967	two-sided	0.140644	0.281288	fdr_bh	0.758	-0.456955	agmatine
5	lab	-	LabB	LabD	FALSE	TRUE	-0.761194	31.22	two-sided	0.452253	0.565316	fdr_bh	0.385	-0.230084	agmatine
6	lab	-	LabB	LabE	FALSE	TRUE	-1.28881	26.6173	two-sided	0.208552	0.347587	fdr_bh	0.59	-0.387843	agmatine
7	lab	-	LabC	LabD	FALSE	TRUE	0.767829	40	two-sided	0.447098	0.565316	fdr_bh	0.384	0.232486	agmatine
8	lab	-	LabC	LabE	FALSE	TRUE	0.127605	40	two-sided	0.899101	0.899101	fdr_bh	0.305	0.0386368	agmatine
9	lab	-	LabD	LabE	FALSE	TRUE	-0.601365	40	two-sided	0.55099	0.612211	fdr_bh	0.35	-0.182084	agmatine
10	treatment	-	Axenic	SynCom16	FALSE	TRUE	1.42537	64.3653	two-sided	0.158881	0.394434	fdr_bh	0.587	0.340235	agmatine
11	treatment	-	Axenic	SynCom17	FALSE	TRUE	1.12878	68	two-sided	0.262956	0.394434	fdr_bh	0.424	0.266844	agmatine
12	treatment	-	SynCom16	SynCom17	FALSE	TRUE	-0.0966049	64.246	two-sided	0.923341	0.923341	fdr_bh	0.248	-0.0229212	agmatine
13	lab * treatment	LabA	Axenic	SynCom16	FALSE	TRUE	0.531817	12	two-sided	0.604559	0.697568	fdr_bh	0.49	0.266124	agmatine
14	lab * treatment	LabA	Axenic	SynCom17	FALSE	TRUE	-0.687903	12	two-sided	0.504594	0.630742	fdr_bh	0.521	-0.34423	agmatine
15	lab * treatment	LabA	SynCom16	SynCom17	FALSE	TRUE	-1.00336	12	two-sided	0.33549	0.630742	fdr_bh	0.618	-0.502086	agmatine
16	lab * treatment	LabB	Axenic	SynCom16	FALSE	TRUE	0.759179	7.31612	two-sided	0.471493	0.630742	fdr_bh	0.55	0.412092	agmatine
17	lab * treatment	LabB	Axenic	SynCom17	FALSE	TRUE	4.25301	12	two-sided	0.0011213	0.0168195	fdr_bh	26.373	2.12823	agmatine
18	lab * treatment	LabB	SynCom16	SynCom17	FALSE	TRUE	1.57995	6.10234	two-sided	0.164375	0.616405	fdr_bh	0.973	0.872781	agmatine
19	lab * treatment	LabC	Axenic	SynCom16	FALSE	TRUE	1.09665	12	two-sided	0.294316	0.630742	fdr_bh	0.657	0.548766	agmatine
20	lab * treatment	LabC	Axenic	SynCom17	FALSE	TRUE	3.34546	12	two-sided	0.00582892	0.0437169	fdr_bh	7.667	1.67408	agmatine
21	lab * treatment	LabC	SynCom16	SynCom17	FALSE	TRUE	1.75108	12	two-sided	0.105426	0.527132	fdr_bh	1.136	0.87625	agmatine
22	lab * treatment	LabD	Axenic	SynCom16	FALSE	TRUE	0.0509326	12	two-sided	0.960217	0.98293	fdr_bh	0.446	0.0254869	agmatine
23	lab * treatment	LabD	Axenic	SynCom17	FALSE	TRUE	-0.935566	12	two-sided	0.367943	0.630742	fdr_bh	0.593	-0.468161	agmatine
24	lab * treatment	LabD	SynCom16	SynCom17	FALSE	TRUE	-0.80503	12	two-sided	0.436463	0.630742	fdr_bh	0.551	-0.40284	agmatine
25	lab * treatment	LabE	Axenic	SynCom16	FALSE	TRUE	0.841247	12	two-sided	0.416659	0.630742	fdr_bh	0.562	0.420963	agmatine
26	lab * treatment	LabE	Axenic	SynCom17	FALSE	TRUE	1.1475	12	two-sided	0.273536	0.630742	fdr_bh	0.68	0.574216	agmatine
27	lab * treatment	LabE	SynCom16	SynCom17	FALSE	TRUE	0.021846	12	two-sided	0.98293	0.98293	fdr_bh	0.446	0.0109318	agmatine
0	lab	-	LabA	LabB	FALSE	TRUE	1.9057	33.3197	two-sided	0.0653477	0.264655	fdr_bh	1.261	0.577244	allantoin
1	lab	-	LabA	LabC	FALSE	TRUE	1.105	40	two-sided	0.27576	0.4596	fdr_bh	0.493	0.334578	allantoin
2	lab	-	LabA	LabD	FALSE	TRUE	1.1837	40	two-sided	0.243517	0.4596	fdr_bh	0.529	0.358407	allantoin
3	lab	-	LabA	LabE	FALSE	TRUE	-0.809398	40	two-sided	0.423075	0.470083	fdr_bh	0.394	-0.245073	allantoin
4	lab	-	LabB	LabC	FALSE	TRUE	-0.810225	37.1203	two-sided	0.422975	0.470083	fdr_bh	0.397	-0.246556	allantoin
5	lab	-	LabB	LabD	FALSE	TRUE	-0.846621	38.6449	two-sided	0.402419	0.470083	fdr_bh	0.407	-0.258457	allantoin
6	lab	-	LabB	LabE	FALSE	TRUE	-2.21526	26.0912	two-sided	0.0356757	0.264655	fdr_bh	2.038	-0.666295	allantoin
7	lab	-	LabC	LabD	FALSE	TRUE	0.0269372	40	two-sided	0.978644	0.978644	fdr_bh	0.303	0.00815616	allantoin
8	lab	-	LabC	LabE	FALSE	TRUE	-1.65446	40	two-sided	0.105862	0.264655	fdr_bh	0.891	-0.500943	allantoin
9	lab	-	LabD	LabE	FALSE	TRUE	-1.71305	40	two-sided	0.0944449	0.264655	fdr_bh	0.962	-0.518685	allantoin
10	treatment	-	Axenic	SynCom16	FALSE	TRUE	2.37704	58.1055	two-sided	0.0207658	0.0207658	fdr_bh	2.632	0.562482	allantoin
11	treatment	-	Axenic	SynCom17	FALSE	TRUE	7.46862	68	two-sided	2.01867e-10	6.05601e-10	fdr_bh	36260000	1.76558	allantoin
12	treatment	-	SynCom16	SynCom17	FALSE	TRUE	7.12441	33.332	two-sided	3.47871e-08	5.21806e-08	fdr_bh	8822000	1.72114	allantoin
13	lab * treatment	LabA	Axenic	SynCom16	FALSE	TRUE	1.93941	12	two-sided	0.0763228	0.0954035	fdr_bh	1.375	0.970487	allantoin
14	lab * treatment	LabA	Axenic	SynCom17	FALSE	TRUE	4.86205	12	two-sided	0.000390194	0.00117058	fdr_bh	60.584	2.43299	allantoin
15	lab * treatment	LabA	SynCom16	SynCom17	FALSE	TRUE	6.51306	12	two-sided	2.88086e-05	0.000250061	fdr_bh	521.072	3.25916	allantoin
16	lab * treatment	LabB	Axenic	SynCom16	FALSE	TRUE	0.934012	8.23533	two-sided	0.376871	0.40379	fdr_bh	0.604	0.455586	allantoin
17	lab * treatment	LabB	Axenic	SynCom17	FALSE	TRUE	3.0988	12	two-sided	0.00921059	0.0166956	fdr_bh	5.53	1.55065	allantoin
18	lab * treatment	LabB	SynCom16	SynCom17	FALSE	TRUE	4.65201	5.00335	two-sided	0.00556263	0.0119199	fdr_bh	37.464	2.62023	allantoin
19	lab * treatment	LabC	Axenic	SynCom16	FALSE	TRUE	0.156205	12	two-sided	0.878469	0.878469	fdr_bh	0.45	0.0781654	allantoin
20	lab * treatment	LabC	Axenic	SynCom17	FALSE	TRUE	6.41372	12	two-sided	3.33415e-05	0.000250061	fdr_bh	460.483	3.20945	allantoin
21	lab * treatment	LabC	SynCom16	SynCom17	FALSE	TRUE	2.41145	12	two-sided	0.0328258	0.0447625	fdr_bh	2.335	1.2067	allantoin
22	lab * treatment	LabD	Axenic	SynCom16	FALSE	TRUE	2.99691	12	two-sided	0.0111304	0.0166956	fdr_bh	4.842	1.49967	allantoin
23	lab * treatment	LabD	Axenic	SynCom17	FALSE	TRUE	5.77948	12	two-sided	8.74965e-05	0.000437482	fdr_bh	205.214	2.89207	allantoin
24	lab * treatment	LabD	SynCom16	SynCom17	FALSE	TRUE	5.28113	12	two-sided	0.000194241	0.000728403	fdr_bh	106.46	2.6427	allantoin
25	lab * treatment	LabE	Axenic	SynCom16	FALSE	TRUE	1.07528	12	two-sided	0.303395	0.350071	fdr_bh	0.647	0.538074	allantoin
26	lab * treatment	LabE	Axenic	SynCom17	FALSE	TRUE	3.00691	12	two-sided	0.0109254	0.0166956	fdr_bh	4.906	1.50467	allantoin
27	lab * treatment	LabE	SynCom16	SynCom17	FALSE	TRUE	3.45304	12	two-sided	0.00477807	0.0119199	fdr_bh	8.857	1.72792	allantoin
0	lab	-	LabA	LabB	FALSE	TRUE	1.91397	21.0108	two-sided	0.0693438	0.205949	fdr_bh	1.277	0.572619	arginine
1	lab	-	LabA	LabC	FALSE	TRUE	1.16251	40	two-sided	0.251917	0.314897	fdr_bh	0.519	0.351989	arginine
2	lab	-	LabA	LabD	FALSE	TRUE	1.46643	40	two-sided	0.150351	0.250584	fdr_bh	0.71	0.44401	arginine
3	lab	-	LabA	LabE	FALSE	TRUE	-1.37892	40	two-sided	0.175583	0.250833	fdr_bh	0.644	-0.417514	arginine
4	lab	-	LabB	LabC	FALSE	TRUE	-2.27763	31.6116	two-sided	0.0296572	0.205949	fdr_bh	2.262	-0.688718	arginine
5	lab	-	LabB	LabD	FALSE	TRUE	-0.950875	27.3263	two-sided	0.350003	0.388892	fdr_bh	0.438	-0.286344	arginine
6	lab	-	LabB	LabE	FALSE	TRUE	-1.82884	20.0473	two-sided	0.0823409	0.205949	fdr_bh	1.131	-0.546537	arginine
7	lab	-	LabC	LabD	FALSE	TRUE	0.771409	40	two-sided	0.444998	0.444998	fdr_bh	0.384	0.23357	arginine
8	lab	-	LabC	LabE	FALSE	TRUE	-1.66876	40	two-sided	0.102975	0.205949	fdr_bh	0.908	-0.505275	arginine
9	lab	-	LabD	LabE	FALSE	TRUE	-1.74288	40	two-sided	0.0890384	0.205949	fdr_bh	1.001	-0.527716	arginine
10	treatment	-	Axenic	SynCom16	FALSE	TRUE	1.97841	34.5056	two-sided	0.0559103	0.0559103	fdr_bh	1.289	0.464263	arginine
11	treatment	-	Axenic	SynCom17	FALSE	TRUE	2.60687	68	two-sided	0.0112198	0.0168297	fdr_bh	4.188	0.616262	arginine
12	treatment	-	SynCom16	SynCom17	FALSE	TRUE	7.15274	33.9509	two-sided	2.88749e-08	8.66247e-08	fdr_bh	9844000	1.7275	arginine
13	lab * treatment	LabA	Axenic	SynCom16	FALSE	TRUE	1.33307	12	two-sided	0.207264	0.240355	fdr_bh	0.782	0.667076	arginine
14	lab * treatment	LabA	Axenic	SynCom17	FALSE	TRUE	2.1484	12	two-sided	0.0527937	0.0989882	fdr_bh	1.725	1.07507	arginine
15	lab * treatment	LabA	SynCom16	SynCom17	FALSE	TRUE	9.03717	12	two-sided	1.05704e-06	1.58556e-05	fdr_bh	9089.59	4.52224	arginine
16	lab * treatment	LabB	Axenic	SynCom16	FALSE	TRUE	0.2163	7.53057	two-sided	0.834498	0.834498	fdr_bh	0.464	0.117077	arginine
17	lab * treatment	LabB	Axenic	SynCom17	FALSE	TRUE	6.04127	12	two-sided	5.83598e-05	0.000291799	fdr_bh	287.594	3.02307	arginine
18	lab * treatment	LabB	SynCom16	SynCom17	FALSE	TRUE	2.87574	5.06232	two-sided	0.0342644	0.0734238	fdr_bh	3.931	1.61785	arginine
19	lab * treatment	LabC	Axenic	SynCom16	FALSE	TRUE	1.3298	12	two-sided	0.208308	0.240355	fdr_bh	0.78	0.665438	arginine
20	lab * treatment	LabC	Axenic	SynCom17	FALSE	TRUE	8.30367	12	two-sided	2.56241e-06	1.9218e-05	fdr_bh	4184.02	4.15519	arginine
21	lab * treatment	LabC	SynCom16	SynCom17	FALSE	TRUE	4.05014	12	two-sided	0.00160993	0.00603723	fdr_bh	19.967	2.02671	arginine
22	lab * treatment	LabD	Axenic	SynCom16	FALSE	TRUE	0.869921	12	two-sided	0.40141	0.430082	fdr_bh	0.571	0.435312	arginine
23	lab * treatment	LabD	Axenic	SynCom17	FALSE	TRUE	3.7067	12	two-sided	0.00299882	0.00899647	fdr_bh	12.486	1.85485	arginine
24	lab * treatment	LabD	SynCom16	SynCom17	FALSE	TRUE	1.89217	12	two-sided	0.0828389	0.11573	fdr_bh	1.31	0.946848	arginine
25	lab * treatment	LabE	Axenic	SynCom16	FALSE	TRUE	1.87815	12	two-sided	0.0848683	0.11573	fdr_bh	1.291	0.939832	arginine
26	lab * treatment	LabE	Axenic	SynCom17	FALSE	TRUE	2.07455	12	two-sided	0.060201	0.100335	fdr_bh	1.59	1.03811	arginine
27	lab * treatment	LabE	SynCom16	SynCom17	FALSE	TRUE	3.24121	12	two-sided	0.00707076	0.0176769	fdr_bh	6.673	1.62191	arginine
0	lab	-	LabA	LabB	FALSE	TRUE	3.37775	28.8295	two-sided	0.00210921	0.020608	fdr_bh	20.504	1.01863	aspartic acid
1	lab	-	LabA	LabC	FALSE	TRUE	2.22165	40	two-sided	0.0320297	0.0841566	fdr_bh	2.058	0.67268	asparagine
2	lab	-	LabA	LabD	FALSE	TRUE	0.360686	40	two-sided	0.720232	0.800258	fdr_bh	0.319	0.10921	asparagine
3	lab	-	LabA	LabE	FALSE	TRUE	-1.23947	40	two-sided	0.222393	0.277991	fdr_bh	0.558	-0.375293	asparagine
4	lab	-	LabB	LabC	FALSE	TRUE	-0.184987	38.8408	two-sided	0.854202	0.854202	fdr_bh	0.31	-0.0565177	asparagine
5	lab	-	LabB	LabD	FALSE	TRUE	-2.07505	20.9445	two-sided	0.050494	0.0841566	fdr_bh	1.627	-0.620765	asparagine
6	lab	-	LabB	LabE	FALSE	TRUE	-3.07774	20.3363	two-sided	0.00585696	0.0292848	fdr_bh	10.552	-0.920077	asparagine
7	lab	-	LabC	LabD	FALSE	TRUE	-2.02878	40	two-sided	0.049174	0.0841566	fdr_bh	1.511	-0.614281	asparagine
8	lab	-	LabC	LabE	FALSE	TRUE	-3.05019	40	two-sided	0.00404679	0.0292848	fdr_bh	10.037	-0.92355	asparagine
9	lab	-	LabD	LabE	FALSE	TRUE	-1.57889	40	two-sided	0.122237	0.174624	fdr_bh	0.811	-0.478064	asparagine
10	treatment	-	Axenic	SynCom16	FALSE	TRUE	0.890174	54.5903	two-sided	0.377279	0.377279	fdr_bh	0.347	0.210382	asparagine
11	treatment	-	Axenic	SynCom17	FALSE	TRUE	3.16505	68	two-sided	0.00232015	0.00348023	fdr_bh	15.135	0.748215	asparagine
12	treatment	-	SynCom16	SynCom17	FALSE	TRUE	3.55597	41.0292	two-sided	0.000965866	0.0028976	fdr_bh	41.696	0.856353	asparagine
13	lab * treatment	LabA	Axenic	SynCom16	FALSE	TRUE	0.505893	12	two-sided	0.622096	0.666531	fdr_bh	0.485	0.253151	asparagine
14	lab * treatment	LabA	Axenic	SynCom17	FALSE	TRUE	1.93644	12	two-sided	0.0767171	0.127862	fdr_bh	1.371	0.969005	asparagine
15	lab * treatment	LabA	SynCom16	SynCom17	FALSE	TRUE	2.74918	12	two-sided	0.0176291	0.0481778	fdr_bh	3.528	1.3757	asparagine
16	lab * treatment	LabB	Axenic	SynCom16	FALSE	TRUE	-0.4044	8.20422	two-sided	0.696257	0.696257	fdr_bh	0.482	-0.217003	asparagine
17	lab * treatment	LabB	Axenic	SynCom17	FALSE	TRUE	5.01158	12	two-sided	0.000303373	0.00455059	fdr_bh	74.161	2.50782	asparagine
18	lab * treatment	LabB	SynCom16	SynCom17	FALSE	TRUE	3.39892	5.00042	two-sided	0.0192711	0.0481778	fdr_bh	7.534	1.91454	asparagine
19	lab * treatment	LabC	Axenic	SynCom16	FALSE	TRUE	1.08189	12	two-sided	0.300565	0.375706	fdr_bh	0.65	0.541381	asparagine
20	lab * treatment	LabC	Axenic	SynCom17	FALSE	TRUE	4.29378	12	two-sided	0.0010433	0.00521649	fdr_bh	27.889	2.14862	asparagine
21	lab * treatment	LabC	SynCom16	SynCom17	FALSE	TRUE	3.20844	12	two-sided	0.00751395	0.0281773	fdr_bh	6.389	1.60552	asparagine
22	lab * treatment	LabD	Axenic	SynCom16	FALSE	TRUE	-1.30727	12	two-sided	0.215614	0.29402	fdr_bh	0.766	-0.654164	asparagine
23	lab * treatment	LabD	Axenic	SynCom17	FALSE	TRUE	4.44257	12	two-sided	0.000803236	0.00521649	fdr_bh	34.197	2.22308	asparagine
24	lab * treatment	LabD	SynCom16	SynCom17	FALSE	TRUE	2.21068	12	two-sided	0.0472224	0.101191	fdr_bh	1.85	1.10623	asparagine
25	lab * treatment	LabE	Axenic	SynCom16	FALSE	TRUE	1.838	12	two-sided	0.0909337	0.136401	fdr_bh	1.239	0.919741	asparagine
26	lab * treatment	LabE	Axenic	SynCom17	FALSE	TRUE	2.08689	12	two-sided	0.0588996	0.110437	fdr_bh	1.611	1.04429	asparagine
27	lab * treatment	LabE	SynCom16	SynCom17	FALSE	TRUE	0.821649	12	two-sided	0.4273	0.493039	fdr_bh	0.556	0.411156	asparagine
0	lab	-	LabA	LabB	FALSE	TRUE	3.30841	29.6933	two-sided	0.00246496	0.00821654	fdr_bh	17.52	0.998551	uridine-5-monophosphoric acid
1	lab	-	LabA	LabC	FALSE	TRUE	3.04339	40	two-sided	0.0041216	0.020608	fdr_bh	9.892	0.92149	aspartic acid
2	lab	-	LabA	LabD	FALSE	TRUE	0.483115	40	two-sided	0.631648	0.636064	fdr_bh	0.333	0.14628	aspartic acid
3	lab	-	LabA	LabE	FALSE	TRUE	-1.8093	40	two-sided	0.0779237	0.0974046	fdr_bh	1.096	-0.547828	aspartic acid
4	lab	-	LabB	LabC	FALSE	TRUE	-0.476947	38.9715	two-sided	0.636064	0.636064	fdr_bh	0.335	-0.145852	aspartic acid
5	lab	-	LabB	LabD	FALSE	TRUE	-2.06556	25.1171	two-sided	0.0493329	0.0974046	fdr_bh	1.603	-0.620671	aspartic acid
6	lab	-	LabB	LabE	FALSE	TRUE	-2.33932	20.1791	two-sided	0.0297094	0.0742735	fdr_bh	2.514	-0.699201	aspartic acid
7	lab	-	LabC	LabD	FALSE	TRUE	-1.81832	40	two-sided	0.0765095	0.0974046	fdr_bh	1.11	-0.550557	aspartic acid
8	lab	-	LabC	LabE	FALSE	TRUE	-2.29249	40	two-sided	0.0272155	0.0742735	fdr_bh	2.319	-0.694128	aspartic acid
9	lab	-	LabD	LabE	FALSE	TRUE	-1.90563	40	two-sided	0.0639029	0.0974046	fdr_bh	1.257	-0.576995	aspartic acid
10	treatment	-	Axenic	SynCom16	FALSE	TRUE	1.15047	39.8005	two-sided	0.256817	0.256817	fdr_bh	0.435	0.27053	aspartic acid
11	treatment	-	Axenic	SynCom17	FALSE	TRUE	2.85259	68	two-sided	0.00573968	0.00860953	fdr_bh	7.184	0.67435	aspartic acid
12	treatment	-	SynCom16	SynCom17	FALSE	TRUE	5.59143	34.265	two-sided	2.85439e-06	8.56316e-06	fdr_bh	28210	1.35023	aspartic acid
13	lab * treatment	LabA	Axenic	SynCom16	FALSE	TRUE	-0.207731	12	two-sided	0.838923	0.838923	fdr_bh	0.452	-0.103949	aspartic acid
14	lab * treatment	LabA	Axenic	SynCom17	FALSE	TRUE	5.01553	12	two-sided	0.000301378	0.000753444	fdr_bh	74.557	2.50979	aspartic acid
15	lab * treatment	LabA	SynCom16	SynCom17	FALSE	TRUE	5.09397	12	two-sided	0.000264437	0.000753444	fdr_bh	82.862	2.54905	aspartic acid
16	lab * treatment	LabB	Axenic	SynCom16	FALSE	TRUE	-0.76742	9.78862	two-sided	0.460941	0.576177	fdr_bh	0.553	-0.40343	aspartic acid
17	lab * treatment	LabB	Axenic	SynCom17	FALSE	TRUE	7.78478	12	two-sided	4.96525e-06	3.72393e-05	fdr_bh	2353.3	3.89554	aspartic acid
18	lab * treatment	LabB	SynCom16	SynCom17	FALSE	TRUE	6.95649	5.1252	two-sided	0.000852817	0.00182746	fdr_bh	592.831	3.90883	aspartic acid
19	lab * treatment	LabC	Axenic	SynCom16	FALSE	TRUE	-0.661928	12	two-sided	0.520526	0.600607	fdr_bh	0.515	-0.331232	aspartic acid
20	lab * treatment	LabC	Axenic	SynCom17	FALSE	TRUE	12.9779	12	two-sided	2.01081e-08	3.01621e-07	fdr_bh	309300	6.49419	aspartic acid
21	lab * treatment	LabC	SynCom16	SynCom17	FALSE	TRUE	6.38517	12	two-sided	3.478e-05	0.0001739	fdr_bh	444.345	3.19516	aspartic acid
22	lab * treatment	LabD	Axenic	SynCom16	FALSE	TRUE	-0.279405	12	two-sided	0.784691	0.838923	fdr_bh	0.458	-0.139816	aspartic acid
23	lab * treatment	LabD	Axenic	SynCom17	FALSE	TRUE	5.38527	12	two-sided	0.000163949	0.000614808	fdr_bh	122.279	2.69481	aspartic acid
24	lab * treatment	LabD	SynCom16	SynCom17	FALSE	TRUE	2.21457	12	two-sided	0.0468936	0.072119	fdr_bh	1.858	1.10818	aspartic acid
25	lab * treatment	LabE	Axenic	SynCom16	FALSE	TRUE	1.51431	12	two-sided	0.155834	0.212501	fdr_bh	0.911	0.757765	aspartic acid
26	lab * treatment	LabE	Axenic	SynCom17	FALSE	TRUE	2.20067	12	two-sided	0.0480793	0.072119	fdr_bh	1.829	1.10122	aspartic acid
27	lab * treatment	LabE	SynCom16	SynCom17	FALSE	TRUE	2.66472	12	two-sided	0.0206108	0.0386453	fdr_bh	3.175	1.33344	aspartic acid
0	lab	-	LabA	LabB	FALSE	TRUE	3.33392	22.1788	two-sided	0.00298621	0.0221896	fdr_bh	18.559	0.998735	tyrosine
1	lab	-	LabA	LabC	FALSE	TRUE	1.73129	40	two-sided	0.0911071	0.130871	fdr_bh	0.986	0.524208	beta-alanine
2	lab	-	LabA	LabD	FALSE	TRUE	0.297324	40	two-sided	0.767758	0.767758	fdr_bh	0.314	0.0900249	beta-alanine
3	lab	-	LabA	LabE	FALSE	TRUE	-1.7613	40	two-sided	0.0858302	0.130871	fdr_bh	1.026	-0.533294	beta-alanine
4	lab	-	LabB	LabC	FALSE	TRUE	-1.30958	32.2885	two-sided	0.199581	0.249476	fdr_bh	0.603	-0.396261	beta-alanine
5	lab	-	LabB	LabD	FALSE	TRUE	-1.75892	23.4961	two-sided	0.0916095	0.130871	fdr_bh	1.028	-0.527656	beta-alanine
6	lab	-	LabB	LabE	FALSE	TRUE	-1.99769	20.04	two-sided	0.0595071	0.130871	fdr_bh	1.445	-0.59699	beta-alanine
7	lab	-	LabC	LabD	FALSE	TRUE	-0.956723	40	two-sided	0.344454	0.382727	fdr_bh	0.437	-0.28968	beta-alanine
8	lab	-	LabC	LabE	FALSE	TRUE	-1.91458	40	two-sided	0.0627174	0.130871	fdr_bh	1.273	-0.579705	beta-alanine
9	lab	-	LabD	LabE	FALSE	TRUE	-1.79321	40	two-sided	0.0805032	0.130871	fdr_bh	1.072	-0.542955	beta-alanine
10	treatment	-	Axenic	SynCom16	FALSE	TRUE	-0.969593	37.4801	two-sided	0.338465	0.36011	fdr_bh	0.37	-0.233822	beta-alanine
11	treatment	-	Axenic	SynCom17	FALSE	TRUE	0.921378	68	two-sided	0.36011	0.36011	fdr_bh	0.354	0.217813	beta-alanine
12	treatment	-	SynCom16	SynCom17	FALSE	TRUE	1.26249	34.2826	two-sided	0.215293	0.36011	fdr_bh	0.488	0.304868	beta-alanine
13	lab * treatment	LabA	Axenic	SynCom16	FALSE	TRUE	-1.67406	12	two-sided	0.119962	0.299905	fdr_bh	1.055	-0.837708	beta-alanine
14	lab * treatment	LabA	Axenic	SynCom17	FALSE	TRUE	-2.29791	12	two-sided	0.04035	0.151313	fdr_bh	2.044	-1.14988	beta-alanine
15	lab * treatment	LabA	SynCom16	SynCom17	FALSE	TRUE	-1.30279	12	two-sided	0.217092	0.407048	fdr_bh	0.764	-0.651922	beta-alanine
16	lab * treatment	LabB	Axenic	SynCom16	FALSE	TRUE	-0.804132	8.64812	two-sided	0.442863	0.474496	fdr_bh	0.563	-0.429092	beta-alanine
17	lab * treatment	LabB	Axenic	SynCom17	FALSE	TRUE	2.16597	12	two-sided	0.0511627	0.153488	fdr_bh	1.759	1.08386	beta-alanine
18	lab * treatment	LabB	SynCom16	SynCom17	FALSE	TRUE	2.44903	9.01223	two-sided	0.036781	0.151313	fdr_bh	2.374	1.30081	beta-alanine
19	lab * treatment	LabC	Axenic	SynCom16	FALSE	TRUE	-0.331152	12	two-sided	0.746241	0.746241	fdr_bh	0.463	-0.16571	beta-alanine
20	lab * treatment	LabC	Axenic	SynCom17	FALSE	TRUE	3.55007	12	two-sided	0.00399613	0.0599419	fdr_bh	10.095	1.77647	beta-alanine
21	lab * treatment	LabC	SynCom16	SynCom17	FALSE	TRUE	2.53795	12	two-sided	0.0260363	0.151313	fdr_bh	2.717	1.27	beta-alanine
22	lab * treatment	LabD	Axenic	SynCom16	FALSE	TRUE	-0.929731	12	two-sided	0.370836	0.463545	fdr_bh	0.591	-0.465241	beta-alanine
23	lab * treatment	LabD	Axenic	SynCom17	FALSE	TRUE	0.969295	12	two-sided	0.35153	0.463545	fdr_bh	0.605	0.485039	beta-alanine
24	lab * treatment	LabD	SynCom16	SynCom17	FALSE	TRUE	1.34106	12	two-sided	0.204734	0.407048	fdr_bh	0.787	0.67107	beta-alanine
25	lab * treatment	LabE	Axenic	SynCom16	FALSE	TRUE	-0.818385	12	two-sided	0.42909	0.474496	fdr_bh	0.555	-0.409523	beta-alanine
26	lab * treatment	LabE	Axenic	SynCom17	FALSE	TRUE	0.966001	12	two-sided	0.353109	0.463545	fdr_bh	0.604	0.483391	beta-alanine
27	lab * treatment	LabE	SynCom16	SynCom17	FALSE	TRUE	1.08973	12	two-sided	0.297231	0.463545	fdr_bh	0.654	0.545306	beta-alanine
0	lab	-	LabA	LabB	FALSE	TRUE	-3.32236	21.6549	two-sided	0.00314089	0.00448699	fdr_bh	18.08	-1.04018	tyramine
1	lab	-	LabA	LabC	FALSE	TRUE	3.62122	40	two-sided	0.000816054	0.00408027	fdr_bh	36.885	1.09645	cysteic acid
2	lab	-	LabA	LabD	FALSE	TRUE	0.493664	40	two-sided	0.624243	0.624243	fdr_bh	0.334	0.149474	cysteic acid
3	lab	-	LabA	LabE	FALSE	TRUE	1.87747	40	two-sided	0.0677593	0.112932	fdr_bh	1.207	0.568468	cysteic acid
4	lab	-	LabB	LabC	FALSE	TRUE	-2.0408	38.7469	two-sided	0.0481257	0.0962515	fdr_bh	1.543	-0.623249	cysteic acid
5	lab	-	LabB	LabD	FALSE	TRUE	-2.18616	23.8588	two-sided	0.0388519	0.0962515	fdr_bh	1.943	-0.65607	cysteic acid
6	lab	-	LabB	LabE	FALSE	TRUE	-2.1988	30.0178	two-sided	0.0357376	0.0962515	fdr_bh	1.984	-0.663851	cysteic acid
7	lab	-	LabC	LabD	FALSE	TRUE	-1.26202	40	two-sided	0.214249	0.30607	fdr_bh	0.571	-0.382121	cysteic acid
8	lab	-	LabC	LabE	FALSE	TRUE	-0.767877	40	two-sided	0.44707	0.549355	fdr_bh	0.384	-0.232501	cysteic acid
9	lab	-	LabD	LabE	FALSE	TRUE	0.689612	40	two-sided	0.494419	0.549355	fdr_bh	0.367	0.208804	cysteic acid
10	treatment	-	Axenic	SynCom16	FALSE	TRUE	1.91861	53.7503	two-sided	0.0603508	0.0603508	fdr_bh	1.17	0.453312	cysteic acid
11	treatment	-	Axenic	SynCom17	FALSE	TRUE	3.55186	68	two-sided	0.000700063	0.00210019	fdr_bh	41.482	0.839658	cysteic acid
12	treatment	-	SynCom16	SynCom17	FALSE	TRUE	2.41257	57.5186	two-sided	0.0190504	0.0285756	fdr_bh	2.821	0.570769	cysteic acid
13	lab * treatment	LabA	Axenic	SynCom16	FALSE	TRUE	1.07238	12	two-sided	0.304644	0.456967	fdr_bh	0.646	0.536621	cysteic acid
14	lab * treatment	LabA	Axenic	SynCom17	FALSE	TRUE	1.56156	12	two-sided	0.144365	0.270685	fdr_bh	0.95	0.781411	cysteic acid
15	lab * treatment	LabA	SynCom16	SynCom17	FALSE	TRUE	0.602823	12	two-sided	0.557847	0.650601	fdr_bh	0.503	0.301655	cysteic acid
16	lab * treatment	LabB	Axenic	SynCom16	FALSE	TRUE	-0.556217	8.49651	two-sided	0.592406	0.650601	fdr_bh	0.505	-0.29737	cysteic acid
17	lab * treatment	LabB	Axenic	SynCom17	FALSE	TRUE	4.21534	12	two-sided	0.00119877	0.00599387	fdr_bh	25.045	2.10937	cysteic acid
18	lab * treatment	LabB	SynCom16	SynCom17	FALSE	TRUE	3.2519	5.00735	two-sided	0.0226	0.0677999	fdr_bh	6.259	1.83147	cysteic acid
19	lab * treatment	LabC	Axenic	SynCom16	FALSE	TRUE	0.527848	12	two-sided	0.607227	0.650601	fdr_bh	0.489	0.264137	cysteic acid
20	lab * treatment	LabC	Axenic	SynCom17	FALSE	TRUE	8.61353	12	two-sided	1.75076e-06	2.62614e-05	fdr_bh	5837.42	4.31024	cysteic acid
21	lab * treatment	LabC	SynCom16	SynCom17	FALSE	TRUE	5.44301	12	two-sided	0.000149337	0.00112003	fdr_bh	132.001	2.7237	cysteic acid
22	lab * treatment	LabD	Axenic	SynCom16	FALSE	TRUE	1.58703	12	two-sided	0.138491	0.270685	fdr_bh	0.973	0.794156	cysteic acid
23	lab * treatment	LabD	Axenic	SynCom17	FALSE	TRUE	0.994424	12	two-sided	0.339646	0.463154	fdr_bh	0.614	0.497614	cysteic acid
24	lab * treatment	LabD	SynCom16	SynCom17	FALSE	TRUE	-0.226021	12	two-sided	0.824989	0.824989	fdr_bh	0.454	-0.113102	cysteic acid
25	lab * treatment	LabE	Axenic	SynCom16	FALSE	TRUE	1.11979	12	two-sided	0.284715	0.456967	fdr_bh	0.667	0.560348	cysteic acid
26	lab * treatment	LabE	Axenic	SynCom17	FALSE	TRUE	2.69348	12	two-sided	0.0195436	0.0677999	fdr_bh	3.291	1.34783	cysteic acid
27	lab * treatment	LabE	SynCom16	SynCom17	FALSE	TRUE	2.27099	12	two-sided	0.0423622	0.105906	fdr_bh	1.981	1.13641	cysteic acid
0	lab	-	LabA	LabB	FALSE	TRUE	3.21661	24.0975	two-sided	0.00367679	0.012256	fdr_bh	14.276	0.965547	indole-3-pyruvic acid
1	lab	-	LabA	LabC	FALSE	TRUE	2.40215	40	two-sided	0.0210331	0.0701102	fdr_bh	2.808	0.727331	cystine
2	lab	-	LabA	LabD	FALSE	TRUE	1.57739	40	two-sided	0.122583	0.204304	fdr_bh	0.809	0.477608	cystine
3	lab	-	LabA	LabE	FALSE	TRUE	0.94908	40	two-sided	0.348279	0.386977	fdr_bh	0.434	0.287366	cystine
4	lab	-	LabB	LabC	FALSE	TRUE	-2.61034	23.578	two-sided	0.0154655	0.0701102	fdr_bh	4.106	-0.783138	cystine
5	lab	-	LabB	LabD	FALSE	TRUE	-2.26053	20.073	two-sided	0.0350526	0.0876315	fdr_bh	2.198	-0.675565	cystine
6	lab	-	LabB	LabE	FALSE	TRUE	-1.44805	20.0136	two-sided	0.16309	0.232985	fdr_bh	0.7	-0.432722	cystine
7	lab	-	LabC	LabD	FALSE	TRUE	-1.85662	40	two-sided	0.0707416	0.141483	fdr_bh	1.171	-0.562153	cystine
8	lab	-	LabC	LabE	FALSE	TRUE	-1.279	40	two-sided	0.208269	0.260336	fdr_bh	0.58	-0.387259	cystine
9	lab	-	LabD	LabE	FALSE	TRUE	-0.434686	40	two-sided	0.666126	0.666126	fdr_bh	0.327	-0.131616	cystine
10	treatment	-	Axenic	SynCom16	FALSE	TRUE	3.48379	34.1018	two-sided	0.00137758	0.00137758	fdr_bh	34.323	0.817387	cystine
11	treatment	-	Axenic	SynCom17	FALSE	TRUE	3.63733	68	two-sided	0.000531514	0.000862686	fdr_bh	52.463	0.859863	cystine
12	treatment	-	SynCom16	SynCom17	FALSE	TRUE	3.75367	38.4729	two-sided	0.000575124	0.000862686	fdr_bh	72.142	0.904857	cystine
13	lab * treatment	LabA	Axenic	SynCom16	FALSE	TRUE	3.4206	12	two-sided	0.00507293	0.0152188	fdr_bh	8.479	1.71168	cystine
14	lab * treatment	LabA	Axenic	SynCom17	FALSE	TRUE	3.58713	12	two-sided	0.00373305	0.0139989	fdr_bh	10.615	1.79502	cystine
15	lab * treatment	LabA	SynCom16	SynCom17	FALSE	TRUE	5.40805	12	two-sided	0.000158012	0.00192281	fdr_bh	126.03	2.70621	cystine
16	lab * treatment	LabB	Axenic	SynCom16	FALSE	TRUE	0.74821	7.62393	two-sided	0.476777	0.510832	fdr_bh	0.547	0.362634	cystine
17	lab * treatment	LabB	Axenic	SynCom17	FALSE	TRUE	1.17389	12	two-sided	0.263211	0.329013	fdr_bh	0.693	0.58742	cystine
18	lab * treatment	LabB	SynCom16	SynCom17	FALSE	TRUE	1	5	two-sided	0.363217	0.419097	fdr_bh	0.628	0.563284	cystine
19	lab * treatment	LabC	Axenic	SynCom16	FALSE	TRUE	3.95637	12	two-sided	0.00190576	0.0095288	fdr_bh	17.56	1.97978	cystine
20	lab * treatment	LabC	Axenic	SynCom17	FALSE	TRUE	5.11263	12	two-sided	0.000256374	0.00192281	fdr_bh	84.965	2.55838	cystine
21	lab * treatment	LabC	SynCom16	SynCom17	FALSE	TRUE	1.47036	12	two-sided	0.167193	0.238068	fdr_bh	0.877	0.735772	cystine
22	lab * treatment	LabD	Axenic	SynCom16	FALSE	TRUE	2.85507	12	two-sided	0.0144858	0.0310409	fdr_bh	4.035	1.42869	cystine
23	lab * treatment	LabD	Axenic	SynCom17	FALSE	TRUE	2.86724	12	two-sided	0.0141622	0.0310409	fdr_bh	4.098	1.43478	cystine
24	lab * treatment	LabD	SynCom16	SynCom17	FALSE	TRUE	0.122022	12	two-sided	0.904902	0.904902	fdr_bh	0.448	0.0610601	cystine
25	lab * treatment	LabE	Axenic	SynCom16	FALSE	TRUE	1.44311	12	two-sided	0.174583	0.238068	fdr_bh	0.857	0.722136	cystine
26	lab * treatment	LabE	Axenic	SynCom17	FALSE	TRUE	1.5012	12	two-sided	0.159151	0.238068	fdr_bh	0.901	0.751206	cystine
27	lab * treatment	LabE	SynCom16	SynCom17	FALSE	TRUE	2.29197	12	two-sided	0.0407856	0.076473	fdr_bh	2.03	1.14691	cystine
0	lab	-	LabA	LabB	FALSE	TRUE	3.0543	27.8947	two-sided	0.00492108	0.0492108	fdr_bh	10.037	0.920267	beta-alanine
1	lab	-	LabA	LabC	FALSE	TRUE	0.461064	40	two-sided	0.64725	0.719167	fdr_bh	0.33	0.139603	cytidine
2	lab	-	LabA	LabD	FALSE	TRUE	3.66549	40	two-sided	0.000717384	0.00358692	fdr_bh	41.047	1.10985	cytidine
3	lab	-	LabA	LabE	FALSE	TRUE	4.25079	40	two-sided	0.000124002	0.00124002	fdr_bh	180.658	1.28707	cytidine
4	lab	-	LabB	LabC	FALSE	TRUE	-2.00717	31.7818	two-sided	0.0532998	0.0916128	fdr_bh	1.466	-0.607036	cytidine
5	lab	-	LabB	LabD	FALSE	TRUE	-0.219188	35.8908	two-sided	0.827745	0.827745	fdr_bh	0.312	-0.0675721	cytidine
6	lab	-	LabB	LabE	FALSE	TRUE	0.543474	37.7095	two-sided	0.590002	0.719167	fdr_bh	0.344	0.167082	cytidine
7	lab	-	LabC	LabD	FALSE	TRUE	1.97696	40	two-sided	0.0549677	0.0916128	fdr_bh	1.397	0.598592	cytidine
8	lab	-	LabC	LabE	FALSE	TRUE	2.4486	40	two-sided	0.0188205	0.0470512	fdr_bh	3.051	0.741398	cytidine
9	lab	-	LabD	LabE	FALSE	TRUE	0.866872	40	two-sided	0.391182	0.558832	fdr_bh	0.409	0.262475	cytidine
10	treatment	-	Axenic	SynCom16	FALSE	TRUE	3.34662	61.3117	two-sided	0.0014012	0.00210181	fdr_bh	23.916	0.792914	cytidine
11	treatment	-	Axenic	SynCom17	FALSE	TRUE	4.55565	68	two-sided	2.22918e-05	6.68755e-05	fdr_bh	834.888	1.07695	cytidine
12	treatment	-	SynCom16	SynCom17	FALSE	TRUE	1.76363	63.8884	two-sided	0.0825752	0.0825752	fdr_bh	0.923	0.418369	cytidine
13	lab * treatment	LabA	Axenic	SynCom16	FALSE	TRUE	0.0446174	12	two-sided	0.965146	0.965146	fdr_bh	0.446	0.0223267	cytidine
14	lab * treatment	LabA	Axenic	SynCom17	FALSE	TRUE	-0.525778	12	two-sided	0.608622	0.749706	fdr_bh	0.489	-0.263102	cytidine
15	lab * treatment	LabA	SynCom16	SynCom17	FALSE	TRUE	-0.566828	12	two-sided	0.581279	0.749706	fdr_bh	0.496	-0.283643	cytidine
16	lab * treatment	LabB	Axenic	SynCom16	FALSE	TRUE	1.36081	10.7552	two-sided	0.201407	0.377639	fdr_bh	0.81	0.686082	cytidine
17	lab * treatment	LabB	Axenic	SynCom17	FALSE	TRUE	4.15922	12	two-sided	0.00132465	0.00483211	fdr_bh	23.189	2.08129	cytidine
18	lab * treatment	LabB	SynCom16	SynCom17	FALSE	TRUE	3.11021	5.02154	two-sided	0.0263921	0.0565544	fdr_bh	5.244	1.75118	cytidine
19	lab * treatment	LabC	Axenic	SynCom16	FALSE	TRUE	3.72142	12	two-sided	0.00291929	0.00729823	fdr_bh	12.739	1.86221	cytidine
20	lab * treatment	LabC	Axenic	SynCom17	FALSE	TRUE	7.73386	12	two-sided	5.30711e-06	7.96067e-05	fdr_bh	2221.35	3.87005	cytidine
21	lab * treatment	LabC	SynCom16	SynCom17	FALSE	TRUE	4.99228	12	two-sided	0.000313335	0.00235001	fdr_bh	72.255	2.49816	cytidine
22	lab * treatment	LabD	Axenic	SynCom16	FALSE	TRUE	4.16084	12	two-sided	0.00132081	0.00483211	fdr_bh	23.241	2.0821	cytidine
23	lab * treatment	LabD	Axenic	SynCom17	FALSE	TRUE	4.04987	12	two-sided	0.0016107	0.00483211	fdr_bh	19.96	2.02657	cytidine
24	lab * treatment	LabD	SynCom16	SynCom17	FALSE	TRUE	0.465735	12	two-sided	0.649745	0.749706	fdr_bh	0.479	0.233056	cytidine
25	lab * treatment	LabE	Axenic	SynCom16	FALSE	TRUE	0.789671	12	two-sided	0.445044	0.667566	fdr_bh	0.547	0.395155	cytidine
26	lab * treatment	LabE	Axenic	SynCom17	FALSE	TRUE	0.831212	12	two-sided	0.422086	0.667566	fdr_bh	0.559	0.415942	cytidine
27	lab * treatment	LabE	SynCom16	SynCom17	FALSE	TRUE	-0.167231	12	two-sided	0.869973	0.932114	fdr_bh	0.45	-0.0836831	cytidine
0	lab	-	LabA	LabB	FALSE	TRUE	3.0225	25.3111	two-sided	0.00567257	0.0141814	fdr_bh	9.382	0.908393	adenosine 5'-monophosphoric acid
1	lab	-	LabA	LabC	FALSE	TRUE	2.60663	40	two-sided	0.0127857	0.0422336	fdr_bh	4.09	0.789245	cytidine 2',3'-cyclic mono-phosphoric acid
2	lab	-	LabA	LabD	FALSE	TRUE	1.4658	40	two-sided	0.150521	0.215029	fdr_bh	0.709	0.44382	cytidine 2',3'-cyclic mono-phosphoric acid
3	lab	-	LabA	LabE	FALSE	TRUE	-0.138548	40	two-sided	0.890502	0.890502	fdr_bh	0.305	-0.0419501	cytidine 2',3'-cyclic mono-phosphoric acid
4	lab	-	LabB	LabC	FALSE	TRUE	-0.529006	32.0189	two-sided	0.60045	0.667167	fdr_bh	0.342	-0.160027	cytidine 2',3'-cyclic mono-phosphoric acid
5	lab	-	LabB	LabD	FALSE	TRUE	-1.51509	21.1096	two-sided	0.144581	0.215029	fdr_bh	0.756	-0.453334	cytidine 2',3'-cyclic mono-phosphoric acid
6	lab	-	LabB	LabE	FALSE	TRUE	-2.61716	20.3764	two-sided	0.0163452	0.0422336	fdr_bh	4.16	-0.782426	cytidine 2',3'-cyclic mono-phosphoric acid
7	lab	-	LabC	LabD	FALSE	TRUE	-1.30856	40	two-sided	0.198153	0.247691	fdr_bh	0.598	-0.39621	cytidine 2',3'-cyclic mono-phosphoric acid
8	lab	-	LabC	LabE	FALSE	TRUE	-2.49329	40	two-sided	0.0168934	0.0422336	fdr_bh	3.31	-0.75493	cytidine 2',3'-cyclic mono-phosphoric acid
9	lab	-	LabD	LabE	FALSE	TRUE	-1.49977	40	two-sided	0.141526	0.215029	fdr_bh	0.738	-0.454106	cytidine 2',3'-cyclic mono-phosphoric acid
10	treatment	-	Axenic	SynCom16	FALSE	TRUE	-3.83489	34.9981	two-sided	0.000501964	0.000501964	fdr_bh	90.934	-0.925763	cytidine 2',3'-cyclic mono-phosphoric acid
11	treatment	-	Axenic	SynCom17	FALSE	TRUE	-5.51369	68	two-sided	5.88237e-07	1.76471e-06	fdr_bh	22060	-1.30343	cytidine 2',3'-cyclic mono-phosphoric acid
12	treatment	-	SynCom16	SynCom17	FALSE	TRUE	-5.06704	34.7855	two-sided	1.32978e-05	1.99467e-05	fdr_bh	4490.23	-1.18919	cytidine 2',3'-cyclic mono-phosphoric acid
13	lab * treatment	LabA	Axenic	SynCom16	FALSE	TRUE	-3.14587	12	two-sided	0.00843945	0.0180845	fdr_bh	5.883	-1.5742	cytidine 2',3'-cyclic mono-phosphoric acid
14	lab * treatment	LabA	Axenic	SynCom17	FALSE	TRUE	-6.75094	12	two-sided	2.04118e-05	0.00019016	fdr_bh	698.188	-3.3782	cytidine 2',3'-cyclic mono-phosphoric acid
15	lab * treatment	LabA	SynCom16	SynCom17	FALSE	TRUE	-6.60062	12	two-sided	2.53546e-05	0.00019016	fdr_bh	580.657	-3.30298	cytidine 2',3'-cyclic mono-phosphoric acid
16	lab * treatment	LabB	Axenic	SynCom16	FALSE	TRUE	-2.5068	5.96425	two-sided	0.046337	0.0534658	fdr_bh	2.537	-1.38784	cytidine 2',3'-cyclic mono-phosphoric acid
17	lab * treatment	LabB	Axenic	SynCom17	FALSE	TRUE	-4.23401	12	two-sided	0.00115971	0.00579857	fdr_bh	25.694	-2.11872	cytidine 2',3'-cyclic mono-phosphoric acid
18	lab * treatment	LabB	SynCom16	SynCom17	FALSE	TRUE	-3.48129	6.74549	two-sided	0.0108716	0.0203843	fdr_bh	8.364	-1.67148	cytidine 2',3'-cyclic mono-phosphoric acid
19	lab * treatment	LabC	Axenic	SynCom16	FALSE	TRUE	-1.84475	12	two-sided	0.0898873	0.0898873	fdr_bh	1.248	-0.923118	cytidine 2',3'-cyclic mono-phosphoric acid
20	lab * treatment	LabC	Axenic	SynCom17	FALSE	TRUE	-2.53006	12	two-sided	0.0264164	0.0440273	fdr_bh	2.691	-1.26605	cytidine 2',3'-cyclic mono-phosphoric acid
21	lab * treatment	LabC	SynCom16	SynCom17	FALSE	TRUE	-2.00674	12	two-sided	0.0678477	0.072694	fdr_bh	1.477	-1.00418	cytidine 2',3'-cyclic mono-phosphoric acid
22	lab * treatment	LabD	Axenic	SynCom16	FALSE	TRUE	-2.31695	12	two-sided	0.0389819	0.0531572	fdr_bh	2.089	-1.15941	cytidine 2',3'-cyclic mono-phosphoric acid
23	lab * treatment	LabD	Axenic	SynCom17	FALSE	TRUE	-2.36657	12	two-sided	0.0356234	0.0531572	fdr_bh	2.214	-1.18424	cytidine 2',3'-cyclic mono-phosphoric acid
24	lab * treatment	LabD	SynCom16	SynCom17	FALSE	TRUE	-2.25648	12	two-sided	0.0434858	0.0534658	fdr_bh	1.949	-1.12915	cytidine 2',3'-cyclic mono-phosphoric acid
25	lab * treatment	LabE	Axenic	SynCom16	FALSE	TRUE	-3.39238	12	two-sided	0.00534446	0.0160334	fdr_bh	8.164	-1.69756	cytidine 2',3'-cyclic mono-phosphoric acid
26	lab * treatment	LabE	Axenic	SynCom17	FALSE	TRUE	-3.75355	12	two-sided	0.00275311	0.0103242	fdr_bh	13.309	-1.87829	cytidine 2',3'-cyclic mono-phosphoric acid
27	lab * treatment	LabE	SynCom16	SynCom17	FALSE	TRUE	-3.28697	12	two-sided	0.00649573	0.0162393	fdr_bh	7.091	-1.64481	cytidine 2',3'-cyclic mono-phosphoric acid
0	lab	-	LabA	LabB	FALSE	TRUE	1.52821	36.4254	two-sided	0.135099	0.270199	fdr_bh	0.767	0.464574	cytosine
1	lab	-	LabA	LabC	FALSE	TRUE	0.744779	40	two-sided	0.460759	0.679875	fdr_bh	0.378	0.225507	cytosine
2	lab	-	LabA	LabD	FALSE	TRUE	0.511568	40	two-sided	0.611766	0.679875	fdr_bh	0.337	0.154895	cytosine
3	lab	-	LabA	LabE	FALSE	TRUE	-1.52908	40	two-sided	0.134116	0.270199	fdr_bh	0.764	-0.46298	cytosine
4	lab	-	LabB	LabC	FALSE	TRUE	-0.512275	32.8398	two-sided	0.611887	0.679875	fdr_bh	0.34	-0.155094	cytosine
5	lab	-	LabB	LabD	FALSE	TRUE	-0.72053	31.8016	two-sided	0.476462	0.679875	fdr_bh	0.376	-0.217917	cytosine
6	lab	-	LabB	LabE	FALSE	TRUE	-2.66459	27.4479	two-sided	0.0127544	0.127544	fdr_bh	4.554	-0.802501	cytosine
7	lab	-	LabC	LabD	FALSE	TRUE	-0.191874	40	two-sided	0.848812	0.848812	fdr_bh	0.308	-0.0580963	cytosine
8	lab	-	LabC	LabE	FALSE	TRUE	-2.00706	40	two-sided	0.0515341	0.25767	fdr_bh	1.462	-0.607706	cytosine
9	lab	-	LabD	LabE	FALSE	TRUE	-1.80724	40	two-sided	0.0782505	0.260835	fdr_bh	1.093	-0.547203	cytosine
10	treatment	-	Axenic	SynCom16	FALSE	TRUE	-3.48653	33.6357	two-sided	0.00138333	0.00138333	fdr_bh	34.575	-0.842173	cytosine
11	treatment	-	Axenic	SynCom17	FALSE	TRUE	-9.9265	68	two-sided	7.37816e-15	2.21345e-14	fdr_bh	601300000000	-2.34662	cytosine
12	treatment	-	SynCom16	SynCom17	FALSE	TRUE	-5.54274	64.5472	two-sided	5.91053e-07	8.86579e-07	fdr_bh	23700	-1.31534	cytosine
13	lab * treatment	LabA	Axenic	SynCom16	FALSE	TRUE	-2.71005	12	two-sided	0.0189538	0.025846	fdr_bh	3.36	-1.35612	cytosine
14	lab * treatment	LabA	Axenic	SynCom17	FALSE	TRUE	-11.3233	12	two-sided	9.20766e-08	1.38115e-06	fdr_bh	79140	-5.66623	cytosine
15	lab * treatment	LabA	SynCom16	SynCom17	FALSE	TRUE	-3.49074	12	two-sided	0.00445722	0.00759187	fdr_bh	9.318	-1.74678	cytosine
16	lab * treatment	LabB	Axenic	SynCom16	FALSE	TRUE	3.13947	10.8293	two-sided	0.00958758	0.0143814	fdr_bh	5.438	1.61894	cytosine
17	lab * treatment	LabB	Axenic	SynCom17	FALSE	TRUE	-4.36647	12	two-sided	0.000917865	0.00275359	fdr_bh	30.812	-2.185	cytosine
18	lab * treatment	LabB	SynCom16	SynCom17	FALSE	TRUE	-4.88513	6.17286	two-sided	0.00254233	0.00544785	fdr_bh	50.339	-2.33036	cytosine
19	lab * treatment	LabC	Axenic	SynCom16	FALSE	TRUE	-0.577131	12	two-sided	0.574519	0.574519	fdr_bh	0.498	-0.288799	cytosine
20	lab * treatment	LabC	Axenic	SynCom17	FALSE	TRUE	-5.16422	12	two-sided	0.000235387	0.00131697	fdr_bh	91.056	-2.5842	cytosine
21	lab * treatment	LabC	SynCom16	SynCom17	FALSE	TRUE	-5.09635	12	two-sided	0.000263394	0.00131697	fdr_bh	83.128	-2.55024	cytosine
22	lab * treatment	LabD	Axenic	SynCom16	FALSE	TRUE	-1.22734	12	two-sided	0.243228	0.260601	fdr_bh	0.721	-0.614167	cytosine
23	lab * treatment	LabD	Axenic	SynCom17	FALSE	TRUE	-3.47896	12	two-sided	0.00455512	0.00759187	fdr_bh	9.171	-1.74088	cytosine
24	lab * treatment	LabD	SynCom16	SynCom17	FALSE	TRUE	-2.30209	12	two-sided	0.040046	0.0500574	fdr_bh	2.054	-1.15197	cytosine
25	lab * treatment	LabE	Axenic	SynCom16	FALSE	TRUE	-3.89652	12	two-sided	0.00212339	0.00530848	fdr_bh	16.179	-1.94984	cytosine
26	lab * treatment	LabE	Axenic	SynCom17	FALSE	TRUE	-4.88294	12	two-sided	0.000376645	0.00141242	fdr_bh	62.323	-2.44344	cytosine
27	lab * treatment	LabE	SynCom16	SynCom17	FALSE	TRUE	-1.6983	12	two-sided	0.115207	0.132931	fdr_bh	1.08	-0.849837	cytosine
0	lab	-	LabA	LabB	FALSE	TRUE	-0.0696987	30.6318	two-sided	0.944886	0.944886	fdr_bh	0.307	-0.0216123	deoxycytidine
1	lab	-	LabA	LabC	FALSE	TRUE	-0.739126	40	two-sided	0.464146	0.944886	fdr_bh	0.377	-0.223795	deoxycytidine
2	lab	-	LabA	LabD	FALSE	TRUE	0.629997	40	two-sided	0.532279	0.944886	fdr_bh	0.355	0.190753	deoxycytidine
3	lab	-	LabA	LabE	FALSE	TRUE	-0.341632	40	two-sided	0.734416	0.944886	fdr_bh	0.318	-0.103441	deoxycytidine
4	lab	-	LabB	LabC	FALSE	TRUE	-0.487895	34.7582	two-sided	0.628688	0.944886	fdr_bh	0.336	-0.15062	deoxycytidine
5	lab	-	LabB	LabD	FALSE	TRUE	0.522461	31.8282	two-sided	0.604967	0.944886	fdr_bh	0.341	0.161807	deoxycytidine
6	lab	-	LabB	LabE	FALSE	TRUE	-0.236729	38.4248	two-sided	0.814124	0.944886	fdr_bh	0.313	-0.0722214	deoxycytidine
7	lab	-	LabC	LabD	FALSE	TRUE	1.28537	40	two-sided	0.206057	0.944886	fdr_bh	0.584	0.389188	deoxycytidine
8	lab	-	LabC	LabE	FALSE	TRUE	0.173896	40	two-sided	0.862824	0.944886	fdr_bh	0.307	0.052653	deoxycytidine
9	lab	-	LabD	LabE	FALSE	TRUE	-0.742943	40	two-sided	0.461857	0.944886	fdr_bh	0.378	-0.224951	deoxycytidine
10	treatment	-	Axenic	SynCom16	FALSE	TRUE	-4.90274	35.9638	two-sided	2.02615e-05	3.03923e-05	fdr_bh	2572.88	-1.18306	deoxycytidine
11	treatment	-	Axenic	SynCom17	FALSE	TRUE	-5.52847	68	two-sided	5.55077e-07	1.66523e-06	fdr_bh	23250	-1.30693	deoxycytidine
12	treatment	-	SynCom16	SynCom17	FALSE	TRUE	-1.61947	61.3056	two-sided	0.110479	0.110479	fdr_bh	0.752	-0.3837	deoxycytidine
13	lab * treatment	LabA	Axenic	SynCom16	FALSE	TRUE	-3.32073	12	two-sided	0.00610188	0.0228821	fdr_bh	7.418	-1.66171	deoxycytidine
14	lab * treatment	LabA	Axenic	SynCom17	FALSE	TRUE	-3.67953	12	two-sided	0.00315153	0.0228821	fdr_bh	12.033	-1.84125	deoxycytidine
15	lab * treatment	LabA	SynCom16	SynCom17	FALSE	TRUE	-1.56068	12	two-sided	0.144571	0.240952	fdr_bh	0.95	-0.780972	deoxycytidine
16	lab * treatment	LabB	Axenic	SynCom16	FALSE	TRUE	-1.89981	5.27153	two-sided	0.112904	0.211694	fdr_bh	1.315	-1.06453	deoxycytidine
17	lab * treatment	LabB	Axenic	SynCom17	FALSE	TRUE	-1.37395	12	two-sided	0.194578	0.257834	fdr_bh	0.809	-0.687529	deoxycytidine
18	lab * treatment	LabB	SynCom16	SynCom17	FALSE	TRUE	-0.122262	9.93993	two-sided	0.905128	0.905128	fdr_bh	0.459	-0.0607948	deoxycytidine
19	lab * treatment	LabC	Axenic	SynCom16	FALSE	TRUE	-3.41607	12	two-sided	0.00511557	0.0228821	fdr_bh	8.427	-1.70941	deoxycytidine
20	lab * treatment	LabC	Axenic	SynCom17	FALSE	TRUE	-4.1671	12	two-sided	0.00130618	0.0195927	fdr_bh	23.441	-2.08523	deoxycytidine
21	lab * treatment	LabC	SynCom16	SynCom17	FALSE	TRUE	-0.130217	12	two-sided	0.898553	0.905128	fdr_bh	0.448	-0.0651609	deoxycytidine
22	lab * treatment	LabD	Axenic	SynCom16	FALSE	TRUE	-1.82882	12	two-sided	0.0923741	0.197944	fdr_bh	1.228	-0.915148	deoxycytidine
23	lab * treatment	LabD	Axenic	SynCom17	FALSE	TRUE	-2.20487	12	two-sided	0.0477177	0.119294	fdr_bh	1.837	-1.10333	deoxycytidine
24	lab * treatment	LabD	SynCom16	SynCom17	FALSE	TRUE	-0.631963	12	two-sided	0.539265	0.622228	fdr_bh	0.509	-0.316237	deoxycytidine
25	lab * treatment	LabE	Axenic	SynCom16	FALSE	TRUE	-1.45515	12	two-sided	0.171285	0.256927	fdr_bh	0.866	-0.728161	deoxycytidine
26	lab * treatment	LabE	Axenic	SynCom17	FALSE	TRUE	-2.64427	12	two-sided	0.0214043	0.0642128	fdr_bh	3.096	-1.3232	deoxycytidine
27	lab * treatment	LabE	SynCom16	SynCom17	FALSE	TRUE	-1.33621	12	two-sided	0.206267	0.257834	fdr_bh	0.784	-0.668644	deoxycytidine
0	lab	-	LabA	LabB	FALSE	TRUE	1.88856	38.3954	two-sided	0.0665228	0.143648	fdr_bh	1.231	0.576117	deoxyuridine
1	lab	-	LabA	LabC	FALSE	TRUE	-0.751403	40	two-sided	0.456809	0.571011	fdr_bh	0.38	-0.227513	deoxyuridine
2	lab	-	LabA	LabD	FALSE	TRUE	1.95467	40	two-sided	0.0576367	0.143648	fdr_bh	1.351	0.591842	deoxyuridine
3	lab	-	LabA	LabE	FALSE	TRUE	2.43101	40	two-sided	0.0196323	0.143648	fdr_bh	2.956	0.736071	deoxyuridine
4	lab	-	LabB	LabC	FALSE	TRUE	-1.80874	25.7578	two-sided	0.0821808	0.143648	fdr_bh	1.1	-0.543844	deoxyuridine
5	lab	-	LabB	LabD	FALSE	TRUE	-0.301031	30.8913	two-sided	0.765408	0.785052	fdr_bh	0.317	-0.0933196	deoxyuridine
6	lab	-	LabB	LabE	FALSE	TRUE	0.275013	32.4124	two-sided	0.785052	0.785052	fdr_bh	0.315	0.0851201	deoxyuridine
7	lab	-	LabC	LabD	FALSE	TRUE	1.75921	40	two-sided	0.0861889	0.143648	fdr_bh	1.023	0.532662	deoxyuridine
8	lab	-	LabC	LabE	FALSE	TRUE	2.00419	40	two-sided	0.0518538	0.143648	fdr_bh	1.455	0.606835	deoxyuridine
9	lab	-	LabD	LabE	FALSE	TRUE	0.779972	40	two-sided	0.439998	0.571011	fdr_bh	0.387	0.236163	deoxyuridine
10	treatment	-	Axenic	SynCom16	FALSE	TRUE	-1.46468	58.2199	two-sided	0.148388	0.148388	fdr_bh	0.616	-0.350584	deoxyuridine
11	treatment	-	Axenic	SynCom17	FALSE	TRUE	-5.1149	68	two-sided	2.75932e-06	8.27795e-06	fdr_bh	5424.31	-1.20916	deoxyuridine
12	treatment	-	SynCom16	SynCom17	FALSE	TRUE	-4.80718	35.6747	two-sided	2.75594e-05	4.1339e-05	fdr_bh	1869.66	-1.12861	deoxyuridine
13	lab * treatment	LabA	Axenic	SynCom16	FALSE	TRUE	-1.58305	12	two-sided	0.139395	0.177411	fdr_bh	0.969	-0.792166	deoxyuridine
14	lab * treatment	LabA	Axenic	SynCom17	FALSE	TRUE	-3.25779	12	two-sided	0.00685666	0.0223289	fdr_bh	6.821	-1.63021	deoxyuridine
15	lab * treatment	LabA	SynCom16	SynCom17	FALSE	TRUE	-2.96093	12	two-sided	0.0119	0.0237999	fdr_bh	4.622	-1.48166	deoxyuridine
16	lab * treatment	LabB	Axenic	SynCom16	FALSE	TRUE		1	two-sided			fdr_bh	nan		deoxyuridine
17	lab * treatment	LabB	Axenic	SynCom17	FALSE	TRUE	-2.68793	12	two-sided	0.0197453	0.0345543	fdr_bh	3.268	-1.34505	deoxyuridine
18	lab * treatment	LabB	SynCom16	SynCom17	FALSE	TRUE	-2.68793	6	two-sided	0.0361523	0.0506132	fdr_bh	3.137	-1.27962	deoxyuridine
19	lab * treatment	LabC	Axenic	SynCom16	FALSE	TRUE	-0.453856	12	two-sided	0.658031	0.658031	fdr_bh	0.478	-0.227111	deoxyuridine
20	lab * treatment	LabC	Axenic	SynCom17	FALSE	TRUE	-3.16183	12	two-sided	0.008193	0.0223289	fdr_bh	6.008	-1.58219	deoxyuridine
21	lab * treatment	LabC	SynCom16	SynCom17	FALSE	TRUE	-3.0848	12	two-sided	0.00945314	0.0223289	fdr_bh	5.43	-1.54365	deoxyuridine
22	lab * treatment	LabD	Axenic	SynCom16	FALSE	TRUE	-0.481937	12	two-sided	0.638521	0.658031	fdr_bh	0.482	-0.241163	deoxyuridine
23	lab * treatment	LabD	Axenic	SynCom17	FALSE	TRUE	-3.3964	12	two-sided	0.00530493	0.0223289	fdr_bh	8.208	-1.69957	deoxyuridine
24	lab * treatment	LabD	SynCom16	SynCom17	FALSE	TRUE	-3.07822	12	two-sided	0.00956954	0.0223289	fdr_bh	5.383	-1.54035	deoxyuridine
25	lab * treatment	LabE	Axenic	SynCom16	FALSE	TRUE	-1.34363	12	two-sided	0.203924	0.237912	fdr_bh	0.789	-0.672358	deoxyuridine
26	lab * treatment	LabE	Axenic	SynCom17	FALSE	TRUE	-3.09103	12	two-sided	0.00934448	0.0223289	fdr_bh	5.474	-1.54676	deoxyuridine
27	lab * treatment	LabE	SynCom16	SynCom17	FALSE	TRUE	-2.50614	12	two-sided	0.0276027	0.0429376	fdr_bh	2.615	-1.25408	deoxyuridine
0	lab	-	LabA	LabB	FALSE	TRUE	1.3099	22.435	two-sided	0.203485	0.290693	fdr_bh	0.603	0.392512	dihexose
1	lab	-	LabA	LabC	FALSE	TRUE	1.47451	40	two-sided	0.148172	0.246953	fdr_bh	0.716	0.446458	dihexose
2	lab	-	LabA	LabD	FALSE	TRUE	0.793275	40	two-sided	0.432298	0.480331	fdr_bh	0.39	0.240191	dihexose
3	lab	-	LabA	LabE	FALSE	TRUE	-1.71895	40	two-sided	0.0933552	0.18671	fdr_bh	0.97	-0.52047	dihexose
4	lab	-	LabB	LabC	FALSE	TRUE	0.49539	25.8922	two-sided	0.624503	0.624503	fdr_bh	0.337	0.15436	dihexose
5	lab	-	LabB	LabD	FALSE	TRUE	-1.19246	35.7096	two-sided	0.240945	0.301181	fdr_bh	0.538	-0.362172	dihexose
6	lab	-	LabB	LabE	FALSE	TRUE	-1.89212	20.0352	two-sided	0.0730172	0.18671	fdr_bh	1.237	-0.56544	dihexose
7	lab	-	LabC	LabD	FALSE	TRUE	-1.76496	40	two-sided	0.0852045	0.18671	fdr_bh	1.031	-0.534402	dihexose
8	lab	-	LabC	LabE	FALSE	TRUE	-1.90879	40	two-sided	0.0634819	0.18671	fdr_bh	1.263	-0.577952	dihexose
9	lab	-	LabD	LabE	FALSE	TRUE	-1.83032	40	two-sided	0.0746612	0.18671	fdr_bh	1.129	-0.55419	dihexose
10	treatment	-	Axenic	SynCom16	FALSE	TRUE	1.4274	34.7559	two-sided	0.162387	0.162387	fdr_bh	0.588	0.334996	dihexose
11	treatment	-	Axenic	SynCom17	FALSE	TRUE	1.7404	68	two-sided	0.0863116	0.129467	fdr_bh	0.888	0.411431	dihexose
12	treatment	-	SynCom16	SynCom17	FALSE	TRUE	2.71302	42.5779	two-sided	0.00958173	0.0287452	fdr_bh	5.26	0.652977	dihexose
13	lab * treatment	LabA	Axenic	SynCom16	FALSE	TRUE	1.2285	12	two-sided	0.24281	0.331104	fdr_bh	0.721	0.614744	dihexose
14	lab * treatment	LabA	Axenic	SynCom17	FALSE	TRUE	1.23054	12	two-sided	0.24207	0.331104	fdr_bh	0.723	0.615769	dihexose
15	lab * treatment	LabA	SynCom16	SynCom17	FALSE	TRUE	0.0205939	12	two-sided	0.983908	0.983908	fdr_bh	0.446	0.0103053	dihexose
16	lab * treatment	LabB	Axenic	SynCom16	FALSE	TRUE	-1.42259	6.22508	two-sided	0.202976	0.331104	fdr_bh	0.851	-0.784351	dihexose
17	lab * treatment	LabB	Axenic	SynCom17	FALSE	TRUE	1.66464	12	two-sided	0.121857	0.261123	fdr_bh	1.045	0.832992	dihexose
18	lab * treatment	LabB	SynCom16	SynCom17	FALSE	TRUE	2.20211	6.24142	two-sided	0.0681696	0.255636	fdr_bh	1.803	1.21384	dihexose
19	lab * treatment	LabC	Axenic	SynCom16	FALSE	TRUE	-2.20956	12	two-sided	0.0473174	0.255636	fdr_bh	1.847	-1.10568	dihexose
20	lab * treatment	LabC	Axenic	SynCom17	FALSE	TRUE	-1.03173	12	two-sided	0.322547	0.372169	fdr_bh	0.629	-0.51628	dihexose
21	lab * treatment	LabC	SynCom16	SynCom17	FALSE	TRUE	1.06308	12	two-sided	0.308671	0.372169	fdr_bh	0.642	0.53197	dihexose
22	lab * treatment	LabD	Axenic	SynCom16	FALSE	TRUE	-0.422978	12	two-sided	0.679793	0.728349	fdr_bh	0.473	-0.21166	dihexose
23	lab * treatment	LabD	Axenic	SynCom17	FALSE	TRUE	2.57614	12	two-sided	0.0242697	0.255636	fdr_bh	2.847	1.28911	dihexose
24	lab * treatment	LabD	SynCom16	SynCom17	FALSE	TRUE	1.8417	12	two-sided	0.0903574	0.261123	fdr_bh	1.244	0.921596	dihexose
25	lab * treatment	LabE	Axenic	SynCom16	FALSE	TRUE	1.53169	12	two-sided	0.151528	0.284115	fdr_bh	0.925	0.766463	dihexose
26	lab * treatment	LabE	Axenic	SynCom17	FALSE	TRUE	1.72765	12	two-sided	0.109672	0.261123	fdr_bh	1.111	0.864525	dihexose
27	lab * treatment	LabE	SynCom16	SynCom17	FALSE	TRUE	2.14804	12	two-sided	0.0528275	0.255636	fdr_bh	1.724	1.07489	dihexose
0	lab	-	LabA	LabB	FALSE	TRUE	-1.95936	37.9949	two-sided	0.0574376	0.0717969	fdr_bh	1.365	-0.597166	dopamine
1	lab	-	LabA	LabC	FALSE	TRUE	-4.54746	40	two-sided	4.94473e-05	0.000247237	fdr_bh	399.166	-1.3769	dopamine
2	lab	-	LabA	LabD	FALSE	TRUE	0.481899	40	two-sided	0.632504	0.632504	fdr_bh	0.333	0.145911	dopamine
3	lab	-	LabA	LabE	FALSE	TRUE	-3.06985	40	two-sided	0.00383784	0.00767568	fdr_bh	10.47	-0.9295	dopamine
4	lab	-	LabB	LabC	FALSE	TRUE	-3.83571	22.723	two-sided	0.000859601	0.00235341	fdr_bh	60.963	-1.14973	dopamine
5	lab	-	LabB	LabD	FALSE	TRUE	2.74279	38.8821	two-sided	0.00916375	0.0152729	fdr_bh	5.301	0.840477	dopamine
6	lab	-	LabB	LabE	FALSE	TRUE	-1.82001	29.5737	two-sided	0.0788936	0.0876596	fdr_bh	1.117	-0.549255	dopamine
7	lab	-	LabC	LabD	FALSE	TRUE	4.81276	40	two-sided	2.1461e-05	0.00021461	fdr_bh	826.622	1.45723	dopamine
8	lab	-	LabC	LabE	FALSE	TRUE	2.58882	40	two-sided	0.0133637	0.019091	fdr_bh	3.954	0.783852	dopamine
9	lab	-	LabD	LabE	FALSE	TRUE	-3.57191	40	two-sided	0.000941365	0.00235341	fdr_bh	32.775	-1.08152	dopamine
10	treatment	-	Axenic	SynCom16	FALSE	TRUE	-1.40264	59.5529	two-sided	0.165915	0.497745	fdr_bh	0.571	-0.335561	dopamine
11	treatment	-	Axenic	SynCom17	FALSE	TRUE	-0.946873	68	two-sided	0.347056	0.520584	fdr_bh	0.361	-0.22384	dopamine
12	treatment	-	SynCom16	SynCom17	FALSE	TRUE	0.0296085	56.7291	two-sided	0.976483	0.976483	fdr_bh	0.248	0.00700283	dopamine
13	lab * treatment	LabA	Axenic	SynCom16	FALSE	TRUE	-3.88462	12	two-sided	0.00216965	0.0108483	fdr_bh	15.918	-1.94388	dopamine
14	lab * treatment	LabA	Axenic	SynCom17	FALSE	TRUE	5.51624	12	two-sided	0.000132754	0.000995656	fdr_bh	145.405	2.76035	dopamine
15	lab * treatment	LabA	SynCom16	SynCom17	FALSE	TRUE	6.1065	12	two-sided	5.28365e-05	0.000792548	fdr_bh	312.564	3.05572	dopamine
16	lab * treatment	LabB	Axenic	SynCom16	FALSE	TRUE	-2.26977	7.04512	two-sided	0.0572608	0.122702	fdr_bh	1.942	-1.2366	dopamine
17	lab * treatment	LabB	Axenic	SynCom17	FALSE	TRUE	-2.61672	12	two-sided	0.0225209	0.0675628	fdr_bh	2.992	-1.30942	dopamine
18	lab * treatment	LabB	SynCom16	SynCom17	FALSE	TRUE	-0.568665	10.8926	two-sided	0.581118	0.622627	fdr_bh	0.508	-0.287892	dopamine
19	lab * treatment	LabC	Axenic	SynCom16	FALSE	TRUE	-1.51236	12	two-sided	0.156323	0.293106	fdr_bh	0.91	-0.756791	dopamine
20	lab * treatment	LabC	Axenic	SynCom17	FALSE	TRUE	-2.64377	12	two-sided	0.021424	0.0675628	fdr_bh	3.094	-1.32296	dopamine
21	lab * treatment	LabC	SynCom16	SynCom17	FALSE	TRUE	-1.27076	12	two-sided	0.227896	0.341844	fdr_bh	0.745	-0.635895	dopamine
22	lab * treatment	LabD	Axenic	SynCom16	FALSE	TRUE	0.86287	12	two-sided	0.405124	0.467451	fdr_bh	0.569	0.431784	dopamine
23	lab * treatment	LabD	Axenic	SynCom17	FALSE	TRUE	2.22661	12	two-sided	0.04589	0.114725	fdr_bh	1.883	1.1142	dopamine
24	lab * treatment	LabD	SynCom16	SynCom17	FALSE	TRUE	1.3625	12	two-sided	0.198063	0.330105	fdr_bh	0.801	0.681803	dopamine
25	lab * treatment	LabE	Axenic	SynCom16	FALSE	TRUE	0.981578	12	two-sided	0.345684	0.467451	fdr_bh	0.609	0.491185	dopamine
26	lab * treatment	LabE	Axenic	SynCom17	FALSE	TRUE	0.911978	12	two-sided	0.379737	0.467451	fdr_bh	0.585	0.456357	dopamine
27	lab * treatment	LabE	SynCom16	SynCom17	FALSE	TRUE	0.0820332	12	two-sided	0.935973	0.935973	fdr_bh	0.447	0.0410497	dopamine
0	lab	-	LabA	LabB	FALSE	TRUE	-1.60007	20.4306	two-sided	0.124934	0.297681	fdr_bh	0.837	-0.501722	ectoine
1	lab	-	LabA	LabC	FALSE	TRUE	-1.77321	40	two-sided	0.0838086	0.297681	fdr_bh	1.043	-0.536899	ectoine
2	lab	-	LabA	LabD	FALSE	TRUE	-0.453905	40	two-sided	0.65235	0.878679	fdr_bh	0.329	-0.137435	ectoine
3	lab	-	LabA	LabE	FALSE	TRUE	-0.248655	40	two-sided	0.8049	0.878679	fdr_bh	0.311	-0.0752886	ectoine
4	lab	-	LabB	LabC	FALSE	TRUE	0.153719	36.4811	two-sided	0.878679	0.878679	fdr_bh	0.309	0.0473511	ectoine
5	lab	-	LabB	LabD	FALSE	TRUE	1.37732	23.2747	two-sided	0.181515	0.302524	fdr_bh	0.647	0.430398	ectoine
6	lab	-	LabB	LabE	FALSE	TRUE	1.52811	20.5908	two-sided	0.141702	0.297681	fdr_bh	0.767	0.479061	ectoine
7	lab	-	LabC	LabD	FALSE	TRUE	1.47202	40	two-sided	0.148841	0.297681	fdr_bh	0.714	0.445704	ectoine
8	lab	-	LabC	LabE	FALSE	TRUE	1.6811	40	two-sided	0.100538	0.297681	fdr_bh	0.923	0.509009	ectoine
9	lab	-	LabD	LabE	FALSE	TRUE	0.269804	40	two-sided	0.788698	0.878679	fdr_bh	0.312	0.0816923	ectoine
10	treatment	-	Axenic	SynCom16	FALSE	TRUE	-5.20315	33.0075	two-sided	1.01263e-05	1.51894e-05	fdr_bh	7173.85	-1.25718	ectoine
11	treatment	-	Axenic	SynCom17	FALSE	TRUE	-7.49915	68	two-sided	1.77718e-10	5.33153e-10	fdr_bh	40880000	-1.7728	ectoine
12	treatment	-	SynCom16	SynCom17	FALSE	TRUE	4.21601	34.06	two-sided	0.000173163	0.000173163	fdr_bh	282.162	1.01819	ectoine
13	lab * treatment	LabA	Axenic	SynCom16	FALSE	TRUE	-4.24987	12	two-sided	0.00112757	0.00568485	fdr_bh	26.259	-2.12665	ectoine
14	lab * treatment	LabA	Axenic	SynCom17	FALSE	TRUE	-2.80125	12	two-sided	0.0160071	0.0320467	fdr_bh	3.768	-1.40176	ectoine
15	lab * treatment	LabA	SynCom16	SynCom17	FALSE	TRUE	1.80621	12	two-sided	0.0960113	0.102869	fdr_bh	1.2	0.903835	ectoine
16	lab * treatment	LabB	Axenic	SynCom16	FALSE	TRUE	-2.92832	5.00165	two-sided	0.0326833	0.0445682	fdr_bh	4.191	-1.64942	ectoine
17	lab * treatment	LabB	Axenic	SynCom17	FALSE	TRUE	-2.543	12	two-sided	0.0257955	0.0386933	fdr_bh	2.734	-1.27253	ectoine
18	lab * treatment	LabB	SynCom16	SynCom17	FALSE	TRUE	2.72792	5.05599	two-sided	0.040901	0.0511263	fdr_bh	3.29	1.53489	ectoine
19	lab * treatment	LabC	Axenic	SynCom16	FALSE	TRUE	-3.50004	12	two-sided	0.00438155	0.0131446	fdr_bh	9.436	-1.75143	ectoine
20	lab * treatment	LabC	Axenic	SynCom17	FALSE	TRUE	-4.24518	12	two-sided	0.00113697	0.00568485	fdr_bh	26.091	-2.12431	ectoine
21	lab * treatment	LabC	SynCom16	SynCom17	FALSE	TRUE	3.07038	12	two-sided	0.00970987	0.0242747	fdr_bh	5.328	1.53643	ectoine
22	lab * treatment	LabD	Axenic	SynCom16	FALSE	TRUE	-2.76589	12	two-sided	0.0170916	0.0320467	fdr_bh	3.603	-1.38406	ectoine
23	lab * treatment	LabD	Axenic	SynCom17	FALSE	TRUE	-2.69099	12	two-sided	0.0196338	0.032723	fdr_bh	3.281	-1.34658	ectoine
24	lab * treatment	LabD	SynCom16	SynCom17	FALSE	TRUE	2.07291	12	two-sided	0.0603765	0.0696652	fdr_bh	1.587	1.03729	ectoine
25	lab * treatment	LabE	Axenic	SynCom16	FALSE	TRUE	-3.6332	12	two-sided	0.00343056	0.0128646	fdr_bh	11.299	-1.81807	ectoine
26	lab * treatment	LabE	Axenic	SynCom17	FALSE	TRUE	-4.51427	12	two-sided	0.000708837	0.00568485	fdr_bh	37.722	-2.25896	ectoine
27	lab * treatment	LabE	SynCom16	SynCom17	FALSE	TRUE	1.47465	12	two-sided	0.166053	0.166053	fdr_bh	0.88	0.737921	ectoine
0	lab	-	LabA	LabB	FALSE	TRUE	1.76675	33.4584	two-sided	0.0863917	0.172783	fdr_bh	1.038	0.546222	glutamic acid
1	lab	-	LabA	LabC	FALSE	TRUE	-0.0317367	40	two-sided	0.97484	0.97484	fdr_bh	0.303	-0.00960936	glutamic acid
2	lab	-	LabA	LabD	FALSE	TRUE	0.115329	40	two-sided	0.908762	0.97484	fdr_bh	0.305	0.0349197	glutamic acid
3	lab	-	LabA	LabE	FALSE	TRUE	-2.70945	40	two-sided	0.00987429	0.0298778	fdr_bh	4.987	-0.820377	glutamic acid
4	lab	-	LabB	LabC	FALSE	TRUE	-1.24335	35.343	two-sided	0.221925	0.369876	fdr_bh	0.564	-0.377458	glutamic acid
5	lab	-	LabB	LabD	FALSE	TRUE	-0.826389	28.9955	two-sided	0.415332	0.593331	fdr_bh	0.402	-0.249256	glutamic acid
6	lab	-	LabB	LabE	FALSE	TRUE	-3.01755	20.9602	two-sided	0.0065628	0.0298778	fdr_bh	9.284	-0.902734	glutamic acid
7	lab	-	LabC	LabD	FALSE	TRUE	0.119404	40	two-sided	0.905553	0.97484	fdr_bh	0.305	0.0361537	glutamic acid
8	lab	-	LabC	LabE	FALSE	TRUE	-2.65124	40	two-sided	0.0114371	0.0298778	fdr_bh	4.454	-0.802752	glutamic acid
9	lab	-	LabD	LabE	FALSE	TRUE	-2.63369	40	two-sided	0.0119511	0.0298778	fdr_bh	4.306	-0.797439	glutamic acid
10	treatment	-	Axenic	SynCom16	FALSE	TRUE	-1.73942	67	two-sided	0.0865538	0.0865538	fdr_bh	0.891	-0.413964	glutamic acid
11	treatment	-	Axenic	SynCom17	FALSE	TRUE	2.05727	68	two-sided	0.0434984	0.0652476	fdr_bh	1.466	0.486337	glutamic acid
12	treatment	-	SynCom16	SynCom17	FALSE	TRUE	4.54833	33.8836	two-sided	6.60481e-05	0.000198144	fdr_bh	801.852	1.09853	glutamic acid
13	lab * treatment	LabA	Axenic	SynCom16	FALSE	TRUE	-2.28955	12	two-sided	0.0409652	0.0614478	fdr_bh	2.024	-1.1457	glutamic acid
14	lab * treatment	LabA	Axenic	SynCom17	FALSE	TRUE	0.170242	12	two-sided	0.867657	0.867657	fdr_bh	0.45	0.0851896	glutamic acid
15	lab * treatment	LabA	SynCom16	SynCom17	FALSE	TRUE	2.68132	12	two-sided	0.0199882	0.037478	fdr_bh	3.241	1.34174	glutamic acid
16	lab * treatment	LabB	Axenic	SynCom16	FALSE	TRUE	-2.70928	5.21326	two-sided	0.0405233	0.0614478	fdr_bh	3.217	-1.51977	glutamic acid
17	lab * treatment	LabB	Axenic	SynCom17	FALSE	TRUE	5.80461	12	two-sided	8.41249e-05	0.000315468	fdr_bh	212.021	2.90465	glutamic acid
18	lab * treatment	LabB	SynCom16	SynCom17	FALSE	TRUE	3.60236	5.00968	two-sided	0.0154532	0.033114	fdr_bh	9.759	2.02876	glutamic acid
19	lab * treatment	LabC	Axenic	SynCom16	FALSE	TRUE	-6.42943	12	two-sided	3.25769e-05	0.000162884	fdr_bh	469.601	-3.21731	glutamic acid
20	lab * treatment	LabC	Axenic	SynCom17	FALSE	TRUE	9.21492	12	two-sided	8.59945e-07	1.28992e-05	fdr_bh	10900	4.61118	glutamic acid
21	lab * treatment	LabC	SynCom16	SynCom17	FALSE	TRUE	7.91073	12	two-sided	4.21682e-06	3.16261e-05	fdr_bh	2711.71	3.95856	glutamic acid
22	lab * treatment	LabD	Axenic	SynCom16	FALSE	TRUE	-1.64904	12	two-sided	0.125051	0.14429	fdr_bh	1.03	-0.825189	glutamic acid
23	lab * treatment	LabD	Axenic	SynCom17	FALSE	TRUE	3.20401	12	two-sided	0.00757591	0.0227277	fdr_bh	6.352	1.6033	glutamic acid
24	lab * treatment	LabD	SynCom16	SynCom17	FALSE	TRUE	2.18922	12	two-sided	0.0490764	0.0669224	fdr_bh	1.805	1.09549	glutamic acid
25	lab * treatment	LabE	Axenic	SynCom16	FALSE	TRUE	-0.426517	12	two-sided	0.677283	0.72566	fdr_bh	0.474	-0.213431	glutamic acid
26	lab * treatment	LabE	Axenic	SynCom17	FALSE	TRUE	1.83004	12	two-sided	0.0921806	0.115226	fdr_bh	1.229	0.915761	glutamic acid
27	lab * treatment	LabE	SynCom16	SynCom17	FALSE	TRUE	2.89683	12	two-sided	0.0134051	0.033114	fdr_bh	4.256	1.44958	glutamic acid
0	lab	-	LabA	LabB	FALSE	TRUE	0.571341	25.13	two-sided	0.572844	0.636493	fdr_bh	0.349	0.171682	glutamine
1	lab	-	LabA	LabC	FALSE	TRUE	1.1314	40	two-sided	0.264625	0.330781	fdr_bh	0.505	0.342569	glutamine
2	lab	-	LabA	LabD	FALSE	TRUE	-0.252899	40	two-sided	0.801642	0.801642	fdr_bh	0.311	-0.0765737	glutamine
3	lab	-	LabA	LabE	FALSE	TRUE	-1.46089	40	two-sided	0.151856	0.254978	fdr_bh	0.705	-0.442335	glutamine
4	lab	-	LabB	LabC	FALSE	TRUE	1.38624	23.8745	two-sided	0.178485	0.254978	fdr_bh	0.654	0.432891	glutamine
5	lab	-	LabB	LabD	FALSE	TRUE	-1.73152	38.9034	two-sided	0.0912833	0.244056	fdr_bh	0.991	-0.530523	glutamine
6	lab	-	LabB	LabE	FALSE	TRUE	-1.73531	20.6011	two-sided	0.0976223	0.244056	fdr_bh	0.996	-0.518923	glutamine
7	lab	-	LabC	LabD	FALSE	TRUE	-3.74155	40	two-sided	0.000574069	0.00574069	fdr_bh	49.414	-1.13288	glutamine
8	lab	-	LabC	LabE	FALSE	TRUE	-1.92713	40	two-sided	0.0610877	0.244056	fdr_bh	1.297	-0.583503	glutamine
9	lab	-	LabD	LabE	FALSE	TRUE	-1.4413	40	two-sided	0.157284	0.254978	fdr_bh	0.69	-0.436402	glutamine
10	treatment	-	Axenic	SynCom16	FALSE	TRUE	1.6266	35.8999	two-sided	0.112568	0.112568	fdr_bh	0.76	0.381923	glutamine
11	treatment	-	Axenic	SynCom17	FALSE	TRUE	2.49852	68	two-sided	0.0148934	0.0223402	fdr_bh	3.346	0.590648	glutamine
12	treatment	-	SynCom16	SynCom17	FALSE	TRUE	4.83307	40.4655	two-sided	1.96638e-05	5.89914e-05	fdr_bh	2037.93	1.16415	glutamine
13	lab * treatment	LabA	Axenic	SynCom16	FALSE	TRUE	1.08916	12	two-sided	0.297474	0.318722	fdr_bh	0.653	0.545019	glutamine
14	lab * treatment	LabA	Axenic	SynCom17	FALSE	TRUE	1.54903	12	two-sided	0.147332	0.200908	fdr_bh	0.94	0.775143	glutamine
15	lab * treatment	LabA	SynCom16	SynCom17	FALSE	TRUE	2.99861	12	two-sided	0.0110953	0.0554765	fdr_bh	4.853	1.50052	glutamine
16	lab * treatment	LabB	Axenic	SynCom16	FALSE	TRUE	-1.23023	6.58744	two-sided	0.260727	0.300839	fdr_bh	0.733	-0.674608	glutamine
17	lab * treatment	LabB	Axenic	SynCom17	FALSE	TRUE	2.28487	12	two-sided	0.0413133	0.12394	fdr_bh	2.013	1.14336	glutamine
18	lab * treatment	LabB	SynCom16	SynCom17	FALSE	TRUE	2.25336	5.08517	two-sided	0.073074	0.149071	fdr_bh	1.907	1.26714	glutamine
19	lab * treatment	LabC	Axenic	SynCom16	FALSE	TRUE	-0.330679	12	two-sided	0.746589	0.746589	fdr_bh	0.462	-0.165473	glutamine
20	lab * treatment	LabC	Axenic	SynCom17	FALSE	TRUE	3.87463	12	two-sided	0.00220926	0.0165695	fdr_bh	15.702	1.93888	glutamine
21	lab * treatment	LabC	SynCom16	SynCom17	FALSE	TRUE	5.13036	12	two-sided	0.000248949	0.00373424	fdr_bh	87.012	2.56725	glutamine
22	lab * treatment	LabD	Axenic	SynCom16	FALSE	TRUE	-1.4843	12	two-sided	0.163515	0.204394	fdr_bh	0.888	-0.74275	glutamine
23	lab * treatment	LabD	Axenic	SynCom17	FALSE	TRUE	1.67764	12	two-sided	0.11925	0.178875	fdr_bh	1.058	0.839497	glutamine
24	lab * treatment	LabD	SynCom16	SynCom17	FALSE	TRUE	2.71962	12	two-sided	0.018621	0.0698287	fdr_bh	3.4	1.36091	glutamine
25	lab * treatment	LabE	Axenic	SynCom16	FALSE	TRUE	1.91589	12	two-sided	0.0795048	0.149071	fdr_bh	1.342	0.958721	glutamine
26	lab * treatment	LabE	Axenic	SynCom17	FALSE	TRUE	2.10759	12	two-sided	0.0567743	0.141936	fdr_bh	1.648	1.05465	glutamine
27	lab * treatment	LabE	SynCom16	SynCom17	FALSE	TRUE	1.73561	12	two-sided	0.108213	0.178875	fdr_bh	1.119	0.868508	glutamine
0	lab	-	LabA	LabB	FALSE	TRUE	1.46635	38.7813	two-sided	0.150616	0.502054	fdr_bh	0.714	0.449561	guanine
1	lab	-	LabA	LabC	FALSE	TRUE	0.505752	40	two-sided	0.615807	0.695195	fdr_bh	0.336	0.153134	guanine
2	lab	-	LabA	LabD	FALSE	TRUE	2.34238	40	two-sided	0.0242243	0.242243	fdr_bh	2.527	0.709236	guanine
3	lab	-	LabA	LabE	FALSE	TRUE	0.942569	40	two-sided	0.35156	0.672323	fdr_bh	0.432	0.285395	guanine
4	lab	-	LabB	LabC	FALSE	TRUE	-0.844856	38.6295	two-sided	0.403394	0.672323	fdr_bh	0.407	-0.257905	guanine
5	lab	-	LabB	LabD	FALSE	TRUE	0.715374	37.2886	two-sided	0.478834	0.684048	fdr_bh	0.375	0.220092	guanine
6	lab	-	LabB	LabE	FALSE	TRUE	-0.394774	38.3891	two-sided	0.695195	0.695195	fdr_bh	0.326	-0.120426	guanine
7	lab	-	LabC	LabD	FALSE	TRUE	1.57258	40	two-sided	0.123695	0.502054	fdr_bh	0.805	0.47615	guanine
8	lab	-	LabC	LabE	FALSE	TRUE	0.412417	40	two-sided	0.682236	0.695195	fdr_bh	0.324	0.124873	guanine
9	lab	-	LabD	LabE	FALSE	TRUE	-1.07399	40	two-sided	0.289264	0.672323	fdr_bh	0.48	-0.325186	guanine
10	treatment	-	Axenic	SynCom16	FALSE	TRUE	0.697576	63.5941	two-sided	0.487985	0.487985	fdr_bh	0.305	0.166583	guanine
11	treatment	-	Axenic	SynCom17	FALSE	TRUE	8.38637	68	two-sided	4.357e-12	1.3071e-11	fdr_bh	1362000000	1.98253	guanine
12	treatment	-	SynCom16	SynCom17	FALSE	TRUE	6.34336	50.5612	two-sided	6.12024e-08	9.18036e-08	fdr_bh	447400	1.52246	guanine
13	lab * treatment	LabA	Axenic	SynCom16	FALSE	TRUE	-1.7304	12	two-sided	0.109168	0.148865	fdr_bh	1.114	-0.865898	guanine
14	lab * treatment	LabA	Axenic	SynCom17	FALSE	TRUE	5.09877	12	two-sided	0.000262337	0.000940123	fdr_bh	83.398	2.55145	guanine
15	lab * treatment	LabA	SynCom16	SynCom17	FALSE	TRUE	5.55264	12	two-sided	0.000125245	0.000626223	fdr_bh	152.544	2.77856	guanine
16	lab * treatment	LabB	Axenic	SynCom16	FALSE	TRUE	1.78847	10.5997	two-sided	0.102279	0.148865	fdr_bh	1.18	0.89859	guanine
17	lab * treatment	LabB	Axenic	SynCom17	FALSE	TRUE	4.97388	12	two-sided	0.000323155	0.000940123	fdr_bh	70.482	2.48895	guanine
18	lab * treatment	LabB	SynCom16	SynCom17	FALSE	TRUE	3.69021	7.70369	two-sided	0.00654766	0.0140307	fdr_bh	10.919	1.99289	guanine
19	lab * treatment	LabC	Axenic	SynCom16	FALSE	TRUE	3.05597	12	two-sided	0.00997338	0.0187001	fdr_bh	5.229	1.52922	guanine
20	lab * treatment	LabC	Axenic	SynCom17	FALSE	TRUE	7.22368	12	two-sided	1.05193e-05	0.000157789	fdr_bh	1230.96	3.61476	guanine
21	lab * treatment	LabC	SynCom16	SynCom17	FALSE	TRUE	6.57202	12	two-sided	2.64318e-05	0.000198238	fdr_bh	560.519	3.28866	guanine
22	lab * treatment	LabD	Axenic	SynCom16	FALSE	TRUE	0.346575	12	two-sided	0.734912	0.734912	fdr_bh	0.464	0.173428	guanine
23	lab * treatment	LabD	Axenic	SynCom17	FALSE	TRUE	4.88387	12	two-sided	0.000376049	0.000940123	fdr_bh	62.403	2.44391	guanine
24	lab * treatment	LabD	SynCom16	SynCom17	FALSE	TRUE	2.51847	12	two-sided	0.0269851	0.0449752	fdr_bh	2.654	1.26025	guanine
25	lab * treatment	LabE	Axenic	SynCom16	FALSE	TRUE	-0.847054	12	two-sided	0.41354	0.443078	fdr_bh	0.564	-0.423869	guanine
26	lab * treatment	LabE	Axenic	SynCom17	FALSE	TRUE	1.13958	12	two-sided	0.276699	0.319268	fdr_bh	0.676	0.570249	guanine
27	lab * treatment	LabE	SynCom16	SynCom17	FALSE	TRUE	1.53617	12	two-sided	0.150435	0.188043	fdr_bh	0.929	0.768705	guanine
0	lab	-	LabA	LabB	FALSE	TRUE	-1.51393	35.0304	two-sided	0.139014	0.23169	fdr_bh	0.755	-0.467222	guanosine
1	lab	-	LabA	LabC	FALSE	TRUE	-1.97612	40	two-sided	0.0550667	0.173202	fdr_bh	1.395	-0.598336	guanosine
2	lab	-	LabA	LabD	FALSE	TRUE	-1.58189	40	two-sided	0.121551	0.23169	fdr_bh	0.814	-0.47897	guanosine
3	lab	-	LabA	LabE	FALSE	TRUE	0.1954	40	two-sided	0.846069	0.940076	fdr_bh	0.308	0.0591641	guanosine
4	lab	-	LabB	LabC	FALSE	TRUE	-0.625627	37.4453	two-sided	0.535355	0.669193	fdr_bh	0.358	-0.190482	guanosine
5	lab	-	LabB	LabD	FALSE	TRUE	-0.00200888	38.6737	two-sided	0.998407	0.998407	fdr_bh	0.306	-0.000616153	guanosine
6	lab	-	LabB	LabE	FALSE	TRUE	1.90083	24.2359	two-sided	0.0692806	0.173202	fdr_bh	1.253	0.593348	guanosine
7	lab	-	LabC	LabD	FALSE	TRUE	0.6394	40	two-sided	0.526208	0.669193	fdr_bh	0.357	0.1936	guanosine
8	lab	-	LabC	LabE	FALSE	TRUE	2.30585	40	two-sided	0.0263839	0.173202	fdr_bh	2.373	0.698173	guanosine
9	lab	-	LabD	LabE	FALSE	TRUE	2.01638	40	two-sided	0.0505094	0.173202	fdr_bh	1.483	0.610528	guanosine
10	treatment	-	Axenic	SynCom16	FALSE	TRUE	0.312343	64.3833	two-sided	0.755789	0.755789	fdr_bh	0.258	0.0745554	guanosine
11	treatment	-	Axenic	SynCom17	FALSE	TRUE	6.22298	68	two-sided	3.45233e-08	1.0357e-07	fdr_bh	298400	1.47111	guanosine
12	treatment	-	SynCom16	SynCom17	FALSE	TRUE	4.74871	33.1061	two-sided	3.83496e-05	5.75244e-05	fdr_bh	1540.59	1.14733	guanosine
13	lab * treatment	LabA	Axenic	SynCom16	FALSE	TRUE	-0.00523842	12	two-sided	0.995906	0.995906	fdr_bh	0.446	-0.00262133	guanosine
14	lab * treatment	LabA	Axenic	SynCom17	FALSE	TRUE	1.42518	12	two-sided	0.179592	0.269387	fdr_bh	0.844	0.713168	guanosine
15	lab * treatment	LabA	SynCom16	SynCom17	FALSE	TRUE	1.57125	12	two-sided	0.142106	0.236843	fdr_bh	0.959	0.786259	guanosine
16	lab * treatment	LabB	Axenic	SynCom16	FALSE	TRUE	0.720726	7.86613	two-sided	0.491938	0.670825	fdr_bh	0.541	0.388413	guanosine
17	lab * treatment	LabB	Axenic	SynCom17	FALSE	TRUE	4.72236	12	two-sided	0.00049497	0.00742456	fdr_bh	50.111	2.36309	guanosine
18	lab * treatment	LabB	SynCom16	SynCom17	FALSE	TRUE	1.76959	5.00618	two-sided	0.136948	0.236843	fdr_bh	1.158	0.996656	guanosine
19	lab * treatment	LabC	Axenic	SynCom16	FALSE	TRUE	0.0570801	12	two-sided	0.955421	0.995906	fdr_bh	0.446	0.0285631	guanosine
20	lab * treatment	LabC	Axenic	SynCom17	FALSE	TRUE	3.19724	12	two-sided	0.00767175	0.0378873	fdr_bh	6.295	1.59991	guanosine
21	lab * treatment	LabC	SynCom16	SynCom17	FALSE	TRUE	2.62725	12	two-sided	0.0220875	0.0547365	fdr_bh	3.031	1.31469	guanosine
22	lab * treatment	LabD	Axenic	SynCom16	FALSE	TRUE	-0.160694	12	two-sided	0.875008	0.995906	fdr_bh	0.45	-0.080412	guanosine
23	lab * treatment	LabD	Axenic	SynCom17	FALSE	TRUE	3.52614	12	two-sided	0.00417594	0.0313195	fdr_bh	9.774	1.7645	guanosine
24	lab * treatment	LabD	SynCom16	SynCom17	FALSE	TRUE	2.54834	12	two-sided	0.0255437	0.0547365	fdr_bh	2.752	1.2752	guanosine
25	lab * treatment	LabE	Axenic	SynCom16	FALSE	TRUE	-0.0223627	12	two-sided	0.982526	0.995906	fdr_bh	0.446	-0.0111904	guanosine
26	lab * treatment	LabE	Axenic	SynCom17	FALSE	TRUE	2.92893	12	two-sided	0.0126291	0.0378873	fdr_bh	4.435	1.46565	guanosine
27	lab * treatment	LabE	SynCom16	SynCom17	FALSE	TRUE	2.9801	12	two-sided	0.0114837	0.0378873	fdr_bh	4.738	1.49125	guanosine
0	lab	-	LabA	LabB	FALSE	TRUE	3.00576	24.5337	two-sided	0.0060307	0.060307	fdr_bh	9.056	0.902656	lysine
1	lab	-	LabA	LabC	FALSE	TRUE	2.34016	40	two-sided	0.024351	0.0608774	fdr_bh	2.518	0.708563	guanosine 3',5'-cyclic monophosphoric acid
2	lab	-	LabA	LabD	FALSE	TRUE	0.721979	40	two-sided	0.474507	0.52723	fdr_bh	0.373	0.218604	guanosine 3',5'-cyclic monophosphoric acid
3	lab	-	LabA	LabE	FALSE	TRUE	-1.48822	40	two-sided	0.144535	0.240892	fdr_bh	0.728	-0.450609	guanosine 3',5'-cyclic monophosphoric acid
4	lab	-	LabB	LabC	FALSE	TRUE	-0.184058	37.8654	two-sided	0.85495	0.85495	fdr_bh	0.31	-0.0560817	guanosine 3',5'-cyclic monophosphoric acid
5	lab	-	LabB	LabD	FALSE	TRUE	-1.19282	22.0385	two-sided	0.245624	0.339232	fdr_bh	0.538	-0.357276	guanosine 3',5'-cyclic monophosphoric acid
6	lab	-	LabB	LabE	FALSE	TRUE	-2.77433	20.5807	two-sided	0.0115016	0.057508	fdr_bh	5.642	-0.829609	guanosine 3',5'-cyclic monophosphoric acid
7	lab	-	LabC	LabD	FALSE	TRUE	-1.11528	40	two-sided	0.271386	0.339232	fdr_bh	0.497	-0.337689	guanosine 3',5'-cyclic monophosphoric acid
8	lab	-	LabC	LabE	FALSE	TRUE	-2.72986	40	two-sided	0.00937476	0.057508	fdr_bh	5.191	-0.826557	guanosine 3',5'-cyclic monophosphoric acid
9	lab	-	LabD	LabE	FALSE	TRUE	-1.89114	40	two-sided	0.0658638	0.131728	fdr_bh	1.231	-0.572606	guanosine 3',5'-cyclic monophosphoric acid
10	treatment	-	Axenic	SynCom16	FALSE	TRUE	-3.07057	33.5432	two-sided	0.00421573	0.00421573	fdr_bh	11.973	-0.74173	guanosine 3',5'-cyclic monophosphoric acid
11	treatment	-	Axenic	SynCom17	FALSE	TRUE	-4.96682	68	two-sided	4.84458e-06	1.45337e-05	fdr_bh	3266.39	-1.17415	guanosine 3',5'-cyclic monophosphoric acid
12	treatment	-	SynCom16	SynCom17	FALSE	TRUE	-4.06534	38.2856	two-sided	0.000230348	0.000345523	fdr_bh	178.761	-0.95542	guanosine 3',5'-cyclic monophosphoric acid
13	lab * treatment	LabA	Axenic	SynCom16	FALSE	TRUE	-5.35868	12	two-sided	0.000171176	0.000855882	fdr_bh	118.038	-2.68151	guanosine 3',5'-cyclic monophosphoric acid
14	lab * treatment	LabA	Axenic	SynCom17	FALSE	TRUE	-6.72299	12	two-sided	2.12468e-05	0.000318701	fdr_bh	674.764	-3.36421	guanosine 3',5'-cyclic monophosphoric acid
15	lab * treatment	LabA	SynCom16	SynCom17	FALSE	TRUE	-6.0742	12	two-sided	5.54987e-05	0.00041624	fdr_bh	299.953	-3.03955	guanosine 3',5'-cyclic monophosphoric acid
16	lab * treatment	LabB	Axenic	SynCom16	FALSE	TRUE	-2.80344	7.89347	two-sided	0.0233823	0.0350735	fdr_bh	3.601	-1.5103	guanosine 3',5'-cyclic monophosphoric acid
17	lab * treatment	LabB	Axenic	SynCom17	FALSE	TRUE	-3.70012	12	two-sided	0.00303509	0.0113816	fdr_bh	12.375	-1.85156	guanosine 3',5'-cyclic monophosphoric acid
18	lab * treatment	LabB	SynCom16	SynCom17	FALSE	TRUE	-3.09281	6.38653	two-sided	0.0196626	0.0350735	fdr_bh	5.132	-1.479	guanosine 3',5'-cyclic monophosphoric acid
19	lab * treatment	LabC	Axenic	SynCom16	FALSE	TRUE	-2.07409	12	two-sided	0.0602508	0.0695201	fdr_bh	1.589	-1.03788	guanosine 3',5'-cyclic monophosphoric acid
20	lab * treatment	LabC	Axenic	SynCom17	FALSE	TRUE	-2.97005	12	two-sided	0.0117	0.0292501	fdr_bh	4.677	-1.48623	guanosine 3',5'-cyclic monophosphoric acid
21	lab * treatment	LabC	SynCom16	SynCom17	FALSE	TRUE	-2.21124	12	two-sided	0.0471753	0.0589691	fdr_bh	1.851	-1.10651	guanosine 3',5'-cyclic monophosphoric acid
22	lab * treatment	LabD	Axenic	SynCom16	FALSE	TRUE	-2.82637	12	two-sided	0.0152782	0.0327391	fdr_bh	3.89	-1.41433	guanosine 3',5'-cyclic monophosphoric acid
23	lab * treatment	LabD	Axenic	SynCom17	FALSE	TRUE	-2.00969	12	two-sided	0.0674965	0.0723177	fdr_bh	1.482	-1.00566	guanosine 3',5'-cyclic monophosphoric acid
24	lab * treatment	LabD	SynCom16	SynCom17	FALSE	TRUE	-1.90253	12	two-sided	0.0813672	0.0813672	fdr_bh	1.324	-0.952034	guanosine 3',5'-cyclic monophosphoric acid
25	lab * treatment	LabE	Axenic	SynCom16	FALSE	TRUE	-2.53689	12	two-sided	0.0260869	0.0355731	fdr_bh	2.714	-1.26947	guanosine 3',5'-cyclic monophosphoric acid
26	lab * treatment	LabE	Axenic	SynCom17	FALSE	TRUE	-3.48442	12	two-sided	0.00450944	0.0135283	fdr_bh	9.239	-1.74362	guanosine 3',5'-cyclic monophosphoric acid
27	lab * treatment	LabE	SynCom16	SynCom17	FALSE	TRUE	-2.62356	12	two-sided	0.0222385	0.0350735	fdr_bh	3.018	-1.31284	guanosine 3',5'-cyclic monophosphoric acid
0	lab	-	LabA	LabB	FALSE	TRUE	-0.343198	38.6488	two-sided	0.73331	0.987655	fdr_bh	0.321	-0.105273	hexosamine
1	lab	-	LabA	LabC	FALSE	TRUE	-0.252863	40	two-sided	0.801669	0.987655	fdr_bh	0.311	-0.0765628	hexosamine
2	lab	-	LabA	LabD	FALSE	TRUE	-0.0619878	40	two-sided	0.950881	0.987655	fdr_bh	0.303	-0.0187689	hexosamine
3	lab	-	LabA	LabE	FALSE	TRUE	-1.24093	40	two-sided	0.22186	0.987655	fdr_bh	0.559	-0.375734	hexosamine
4	lab	-	LabB	LabC	FALSE	TRUE	0.015584	34.8452	two-sided	0.987655	0.987655	fdr_bh	0.306	0.0047283	hexosamine
5	lab	-	LabB	LabD	FALSE	TRUE	0.264974	38.991	two-sided	0.792425	0.987655	fdr_bh	0.315	0.0810541	hexosamine
6	lab	-	LabB	LabE	FALSE	TRUE	-0.973258	32.9692	two-sided	0.337512	0.987655	fdr_bh	0.446	-0.294698	hexosamine
7	lab	-	LabC	LabD	FALSE	TRUE	0.196407	40	two-sided	0.845286	0.987655	fdr_bh	0.308	0.0594688	hexosamine
8	lab	-	LabC	LabE	FALSE	TRUE	-0.859014	40	two-sided	0.395452	0.987655	fdr_bh	0.407	-0.260096	hexosamine
9	lab	-	LabD	LabE	FALSE	TRUE	-1.15991	40	two-sided	0.252964	0.987655	fdr_bh	0.518	-0.351201	hexosamine
10	treatment	-	Axenic	SynCom16	FALSE	TRUE	-5.03617	46.6298	two-sided	7.56646e-06	7.56646e-06	fdr_bh	4041.16	-1.21037	hexosamine
11	treatment	-	Axenic	SynCom17	FALSE	TRUE	-11.251	68	two-sided	3.54627e-17	1.06388e-16	fdr_bh	102000000000000	-2.65973	hexosamine
12	treatment	-	SynCom16	SynCom17	FALSE	TRUE	-6.3188	61.8216	two-sided	3.22856e-08	4.84285e-08	fdr_bh	408000	-1.49744	hexosamine
13	lab * treatment	LabA	Axenic	SynCom16	FALSE	TRUE	-3.25265	12	two-sided	0.00692238	0.0129795	fdr_bh	6.775	-1.62764	hexosamine
14	lab * treatment	LabA	Axenic	SynCom17	FALSE	TRUE	-7.77208	12	two-sided	5.04828e-06	3.78621e-05	fdr_bh	2319.71	-3.88918	hexosamine
15	lab * treatment	LabA	SynCom16	SynCom17	FALSE	TRUE	-3.98025	12	two-sided	0.00182547	0.00456368	fdr_bh	18.144	-1.99173	hexosamine
16	lab * treatment	LabB	Axenic	SynCom16	FALSE	TRUE	-2.55645	5.79914	two-sided	0.0444385	0.0557208	fdr_bh	2.688	-1.41918	hexosamine
17	lab * treatment	LabB	Axenic	SynCom17	FALSE	TRUE	-4.87208	12	two-sided	0.000383624	0.00143859	fdr_bh	61.413	-2.43801	hexosamine
18	lab * treatment	LabB	SynCom16	SynCom17	FALSE	TRUE	-1.43371	10.5776	two-sided	0.180548	0.193444	fdr_bh	0.859	-0.743952	hexosamine
19	lab * treatment	LabC	Axenic	SynCom16	FALSE	TRUE	-2.22973	12	two-sided	0.0456325	0.0557208	fdr_bh	1.89	-1.11577	hexosamine
20	lab * treatment	LabC	Axenic	SynCom17	FALSE	TRUE	-4.91825	12	two-sided	0.000354849	0.00143859	fdr_bh	65.376	-2.46111	hexosamine
21	lab * treatment	LabC	SynCom16	SynCom17	FALSE	TRUE	-3.64025	12	two-sided	0.00338649	0.00725677	fdr_bh	11.408	-1.8216	hexosamine
22	lab * treatment	LabD	Axenic	SynCom16	FALSE	TRUE	-0.965699	12	two-sided	0.353254	0.353254	fdr_bh	0.603	-0.48324	hexosamine
23	lab * treatment	LabD	Axenic	SynCom17	FALSE	TRUE	-3.05994	12	two-sided	0.00990006	0.0165001	fdr_bh	5.256	-1.53121	hexosamine
24	lab * treatment	LabD	SynCom16	SynCom17	FALSE	TRUE	-2.19821	12	two-sided	0.0482914	0.0557208	fdr_bh	1.824	-1.09999	hexosamine
25	lab * treatment	LabE	Axenic	SynCom16	FALSE	TRUE	-2.6077	12	two-sided	0.0228985	0.0343477	fdr_bh	2.959	-1.3049	hexosamine
26	lab * treatment	LabE	Axenic	SynCom17	FALSE	TRUE	-11.0149	12	two-sided	1.24835e-07	1.87252e-06	fdr_bh	60320	-5.51189	hexosamine
27	lab * treatment	LabE	SynCom16	SynCom17	FALSE	TRUE	-4.23875	12	two-sided	0.00115001	0.00345003	fdr_bh	25.862	-2.12109	hexosamine
0	lab	-	LabA	LabB	FALSE	TRUE	-0.149631	38.5703	two-sided	0.881835	0.881835	fdr_bh	0.309	-0.0459098	hexosaminic acid
1	lab	-	LabA	LabC	FALSE	TRUE	0.58186	40	two-sided	0.563926	0.881835	fdr_bh	0.347	0.176178	hexosaminic acid
2	lab	-	LabA	LabD	FALSE	TRUE	0.164145	40	two-sided	0.870443	0.881835	fdr_bh	0.306	0.0497005	hexosaminic acid
3	lab	-	LabA	LabE	FALSE	TRUE	-0.400901	40	two-sided	0.690626	0.881835	fdr_bh	0.323	-0.121386	hexosaminic acid
4	lab	-	LabB	LabC	FALSE	TRUE	0.717632	35.1157	two-sided	0.477732	0.881835	fdr_bh	0.376	0.221449	hexosaminic acid
5	lab	-	LabB	LabD	FALSE	TRUE	0.309321	38.2355	two-sided	0.758757	0.881835	fdr_bh	0.318	0.0949912	hexosaminic acid
6	lab	-	LabB	LabE	FALSE	TRUE	-0.264012	37.2745	two-sided	0.793225	0.881835	fdr_bh	0.315	-0.0803601	hexosaminic acid
7	lab	-	LabC	LabD	FALSE	TRUE	-0.411784	40	two-sided	0.682696	0.881835	fdr_bh	0.324	-0.124682	hexosaminic acid
8	lab	-	LabC	LabE	FALSE	TRUE	-0.894677	40	two-sided	0.376312	0.881835	fdr_bh	0.417	-0.270894	hexosaminic acid
9	lab	-	LabD	LabE	FALSE	TRUE	-0.540919	40	two-sided	0.591564	0.881835	fdr_bh	0.341	-0.163781	hexosaminic acid
10	treatment	-	Axenic	SynCom16	FALSE	TRUE	-0.569439	61.7156	two-sided	0.571125	0.571125	fdr_bh	0.284	-0.136106	hexosaminic acid
11	treatment	-	Axenic	SynCom17	FALSE	TRUE	14.8618	68	two-sided	4.80604e-23	1.44181e-22	fdr_bh	4.966e+19	3.51331	hexosaminic acid
12	treatment	-	SynCom16	SynCom17	FALSE	TRUE	11.8896	33.0427	two-sided	1.75965e-13	2.63947e-13	fdr_bh	914000000000000	2.87272	hexosaminic acid
13	lab * treatment	LabA	Axenic	SynCom16	FALSE	TRUE	0.113116	12	two-sided	0.911809	0.911809	fdr_bh	0.448	0.0566036	hexosaminic acid
14	lab * treatment	LabA	Axenic	SynCom17	FALSE	TRUE	5.99593	12	two-sided	6.25565e-05	0.00013405	fdr_bh	271.372	3.00039	hexosaminic acid
15	lab * treatment	LabA	SynCom16	SynCom17	FALSE	TRUE	8.00561	12	two-sided	3.73301e-06	1.39988e-05	fdr_bh	3014.64	4.00604	hexosaminic acid
16	lab * treatment	LabB	Axenic	SynCom16	FALSE	TRUE	-0.518254	5.87161	two-sided	0.623222	0.667737	fdr_bh	0.499	-0.287357	hexosaminic acid
17	lab * treatment	LabB	Axenic	SynCom17	FALSE	TRUE	14.7122	12	two-sided	4.84937e-09	3.63703e-08	fdr_bh	1113000	7.36203	hexosaminic acid
18	lab * treatment	LabB	SynCom16	SynCom17	FALSE	TRUE	4.89121	5.00418	two-sided	0.00449865	0.00674798	fdr_bh	50.727	2.75491	hexosaminic acid
19	lab * treatment	LabC	Axenic	SynCom16	FALSE	TRUE	-1.21063	12	two-sided	0.249343	0.311679	fdr_bh	0.712	-0.605804	hexosaminic acid
20	lab * treatment	LabC	Axenic	SynCom17	FALSE	TRUE	17.3129	12	two-sided	7.46391e-10	1.11959e-08	fdr_bh	6051000	8.66344	hexosaminic acid
21	lab * treatment	LabC	SynCom16	SynCom17	FALSE	TRUE	9.15666	12	two-sided	9.19808e-07	4.59904e-06	fdr_bh	10270	4.58203	hexosaminic acid
22	lab * treatment	LabD	Axenic	SynCom16	FALSE	TRUE	1.40193	12	two-sided	0.186269	0.254004	fdr_bh	0.827	0.701532	hexosaminic acid
23	lab * treatment	LabD	Axenic	SynCom17	FALSE	TRUE	6.77553	12	two-sided	1.97059e-05	5.91178e-05	fdr_bh	719.431	3.3905	hexosaminic acid
24	lab * treatment	LabD	SynCom16	SynCom17	FALSE	TRUE	6.6442	12	two-sided	2.38025e-05	5.95061e-05	fdr_bh	612.651	3.32478	hexosaminic acid
25	lab * treatment	LabE	Axenic	SynCom16	FALSE	TRUE	-0.952287	12	two-sided	0.35974	0.415084	fdr_bh	0.599	-0.476528	hexosaminic acid
26	lab * treatment	LabE	Axenic	SynCom17	FALSE	TRUE	4.16571	12	two-sided	0.00130942	0.00218236	fdr_bh	23.396	2.08454	hexosaminic acid
27	lab * treatment	LabE	SynCom16	SynCom17	FALSE	TRUE	4.18119	12	two-sided	0.00127382	0.00218236	fdr_bh	23.898	2.09228	hexosaminic acid
0	lab	-	LabA	LabB	FALSE	TRUE	1.11003	26.118	two-sided	0.277104	0.307893	fdr_bh	0.499	0.345795	histamine
1	lab	-	LabA	LabC	FALSE	TRUE	6.22837	40	two-sided	2.2566e-07	1.1283e-06	fdr_bh	48760	1.88585	histamine
2	lab	-	LabA	LabD	FALSE	TRUE	4.00688	40	two-sided	0.000260458	0.000868193	fdr_bh	96.019	1.21322	histamine
3	lab	-	LabA	LabE	FALSE	TRUE	7.01922	40	two-sided	1.76347e-08	1.76347e-07	fdr_bh	505000	2.12531	histamine
4	lab	-	LabB	LabC	FALSE	TRUE	2.51692	26.9436	two-sided	0.0180959	0.0361918	fdr_bh	3.45	0.783395	histamine
5	lab	-	LabB	LabD	FALSE	TRUE	1.25722	27.3788	two-sided	0.219295	0.274119	fdr_bh	0.572	0.391134	histamine
6	lab	-	LabB	LabE	FALSE	TRUE	2.6683	24.322	two-sided	0.0133617	0.0334043	fdr_bh	4.586	0.832836	histamine
7	lab	-	LabC	LabD	FALSE	TRUE	-2.06649	40	two-sided	0.0452986	0.0647123	fdr_bh	1.602	-0.6257	histamine
8	lab	-	LabC	LabE	FALSE	TRUE	0.124894	40	two-sided	0.901233	0.901233	fdr_bh	0.305	0.0378158	histamine
9	lab	-	LabD	LabE	FALSE	TRUE	2.38766	40	two-sided	0.0217695	0.0362825	fdr_bh	2.736	0.722946	histamine
10	treatment	-	Axenic	SynCom16	FALSE	TRUE	1.62997	66.8665	two-sided	0.10781	0.323429	fdr_bh	0.763	0.38766	histamine
11	treatment	-	Axenic	SynCom17	FALSE	TRUE	0.594743	68	two-sided	0.553989	0.553989	fdr_bh	0.286	0.140597	histamine
12	treatment	-	SynCom16	SynCom17	FALSE	TRUE	-1.0433	66.9863	two-sided	0.300561	0.450842	fdr_bh	0.394	-0.24824	histamine
13	lab * treatment	LabA	Axenic	SynCom16	FALSE	TRUE	-2.24507	12	two-sided	0.0443895	0.298204	fdr_bh	1.923	-1.12344	histamine
14	lab * treatment	LabA	Axenic	SynCom17	FALSE	TRUE	-1.50577	12	two-sided	0.157988	0.545081	fdr_bh	0.904	-0.753493	histamine
15	lab * treatment	LabA	SynCom16	SynCom17	FALSE	TRUE	0.539834	12	two-sided	0.599186	0.898779	fdr_bh	0.491	0.270135	histamine
16	lab * treatment	LabB	Axenic	SynCom16	FALSE	TRUE	2.4797	10.7737	two-sided	0.0310012	0.298204	fdr_bh	2.459	1.25079	histamine
17	lab * treatment	LabB	Axenic	SynCom17	FALSE	TRUE	0.961033	12	two-sided	0.355501	0.632966	fdr_bh	0.602	0.480905	histamine
18	lab * treatment	LabB	SynCom16	SynCom17	FALSE	TRUE	-1.26414	10.3962	two-sided	0.233788	0.584471	fdr_bh	0.752	-0.63281	histamine
19	lab * treatment	LabC	Axenic	SynCom16	FALSE	TRUE	1.41779	12	two-sided	0.181694	0.545081	fdr_bh	0.839	0.709467	histamine
20	lab * treatment	LabC	Axenic	SynCom17	FALSE	TRUE	0.356359	12	two-sided	0.727758	0.947452	fdr_bh	0.465	0.178324	histamine
21	lab * treatment	LabC	SynCom16	SynCom17	FALSE	TRUE	-2.07983	12	two-sided	0.0596409	0.298204	fdr_bh	1.599	-1.04076	histamine
22	lab * treatment	LabD	Axenic	SynCom16	FALSE	TRUE	0.284023	12	two-sided	0.781234	0.947452	fdr_bh	0.458	0.142126	histamine
23	lab * treatment	LabD	Axenic	SynCom17	FALSE	TRUE	0.121596	12	two-sided	0.905232	0.947452	fdr_bh	0.448	0.0608469	histamine
24	lab * treatment	LabD	SynCom16	SynCom17	FALSE	TRUE	-0.125525	12	two-sided	0.902186	0.947452	fdr_bh	0.448	-0.0628135	histamine
25	lab * treatment	LabE	Axenic	SynCom16	FALSE	TRUE	0.911894	12	two-sided	0.37978	0.632966	fdr_bh	0.585	0.456315	histamine
26	lab * treatment	LabE	Axenic	SynCom17	FALSE	TRUE	0.94101	12	two-sided	0.365258	0.632966	fdr_bh	0.595	0.470885	histamine
27	lab * treatment	LabE	SynCom16	SynCom17	FALSE	TRUE	-0.0672986	12	two-sided	0.947452	0.947452	fdr_bh	0.447	-0.0336765	histamine
0	lab	-	LabA	LabB	FALSE	TRUE	2.89343	29.4619	two-sided	0.00710115	0.0710115	fdr_bh	7.172	0.873105	tryptophan
1	lab	-	LabA	LabC	FALSE	TRUE	2.5546	40	two-sided	0.014542	0.0727101	fdr_bh	3.708	0.773492	histidine
2	lab	-	LabA	LabD	FALSE	TRUE	1.74604	40	two-sided	0.0884804	0.138989	fdr_bh	1.005	0.528674	histidine
3	lab	-	LabA	LabE	FALSE	TRUE	-0.884091	40	two-sided	0.38193	0.38193	fdr_bh	0.414	-0.267689	histidine
4	lab	-	LabB	LabC	FALSE	TRUE	-1.58026	30.6556	two-sided	0.124312	0.138989	fdr_bh	0.817	-0.477398	histidine
5	lab	-	LabB	LabD	FALSE	TRUE	-2.26685	21.268	two-sided	0.033941	0.113137	fdr_bh	2.221	-0.678391	histidine
6	lab	-	LabB	LabE	FALSE	TRUE	-1.90152	20.0246	two-sided	0.071721	0.138989	fdr_bh	1.254	-0.568242	histidine
7	lab	-	LabC	LabD	FALSE	TRUE	-1.6248	40	two-sided	0.11206	0.138989	fdr_bh	0.859	-0.491963	histidine
8	lab	-	LabC	LabE	FALSE	TRUE	-1.81783	40	two-sided	0.0765854	0.138989	fdr_bh	1.109	-0.55041	histidine
9	lab	-	LabD	LabE	FALSE	TRUE	-1.56658	40	two-sided	0.12509	0.138989	fdr_bh	0.799	-0.474336	histidine
10	treatment	-	Axenic	SynCom16	FALSE	TRUE	3.02247	34.1744	two-sided	0.00472789	0.00472789	fdr_bh	10.665	0.70917	histidine
11	treatment	-	Axenic	SynCom17	FALSE	TRUE	3.35122	68	two-sided	0.00131664	0.00197496	fdr_bh	24.31	0.792228	histidine
12	treatment	-	SynCom16	SynCom17	FALSE	TRUE	6.3979	33.3582	two-sided	2.86471e-07	8.59414e-07	fdr_bh	549300	1.54561	histidine
13	lab * treatment	LabA	Axenic	SynCom16	FALSE	TRUE	3.79438	12	two-sided	0.00255581	0.00547673	fdr_bh	14.071	1.89872	histidine
14	lab * treatment	LabA	Axenic	SynCom17	FALSE	TRUE	4.39863	12	two-sided	0.000867472	0.00432585	fdr_bh	32.2	2.20109	histidine
15	lab * treatment	LabA	SynCom16	SynCom17	FALSE	TRUE	7.39726	12	two-sided	8.30518e-06	0.000124578	fdr_bh	1508.57	3.70162	histidine
16	lab * treatment	LabB	Axenic	SynCom16	FALSE	TRUE	1.70058	7.61302	two-sided	0.129357	0.129357	fdr_bh	1.086	0.824125	histidine
17	lab * treatment	LabB	Axenic	SynCom17	FALSE	TRUE	3.94362	12	two-sided	0.00195012	0.00547673	fdr_bh	17.256	1.9734	histidine
18	lab * treatment	LabB	SynCom16	SynCom17	FALSE	TRUE	5.67919	5.09074	two-sided	0.00222342	0.00547673	fdr_bh	134.544	3.19326	histidine
19	lab * treatment	LabC	Axenic	SynCom16	FALSE	TRUE	2.98371	12	two-sided	0.0114067	0.0171101	fdr_bh	4.76	1.49306	histidine
20	lab * treatment	LabC	Axenic	SynCom17	FALSE	TRUE	5.0465	12	two-sided	0.000286183	0.00214637	fdr_bh	77.735	2.52529	histidine
21	lab * treatment	LabC	SynCom16	SynCom17	FALSE	TRUE	3.03643	12	two-sided	0.0103423	0.0171101	fdr_bh	5.098	1.51944	histidine
22	lab * treatment	LabD	Axenic	SynCom16	FALSE	TRUE	3.5051	12	two-sided	0.0043409	0.00813918	fdr_bh	9.5	1.75397	histidine
23	lab * treatment	LabD	Axenic	SynCom17	FALSE	TRUE	4.23701	12	two-sided	0.00115356	0.00432585	fdr_bh	25.8	2.12022	histidine
24	lab * treatment	LabD	SynCom16	SynCom17	FALSE	TRUE	1.78932	12	two-sided	0.098813	0.105871	fdr_bh	1.18	0.895381	histidine
25	lab * treatment	LabE	Axenic	SynCom16	FALSE	TRUE	2.15972	12	two-sided	0.0517371	0.0596967	fdr_bh	1.746	1.08073	histidine
26	lab * treatment	LabE	Axenic	SynCom17	FALSE	TRUE	2.24741	12	two-sided	0.0442027	0.0552534	fdr_bh	1.929	1.12462	histidine
27	lab * treatment	LabE	SynCom16	SynCom17	FALSE	TRUE	2.86102	12	two-sided	0.0143267	0.0195364	fdr_bh	4.066	1.43167	histidine
0	lab	-	LabA	LabB	FALSE	TRUE	0.804777	37.5159	two-sided	0.426019	0.608599	fdr_bh	0.396	0.245057	histidinol
1	lab	-	LabA	LabC	FALSE	TRUE	-2.5116	40	two-sided	0.0161574	0.0420121	fdr_bh	3.423	-0.760472	histidinol
2	lab	-	LabA	LabD	FALSE	TRUE	0.433202	40	two-sided	0.667195	0.753197	fdr_bh	0.327	0.131167	histidinol
3	lab	-	LabA	LabE	FALSE	TRUE	-2.15783	40	two-sided	0.0370006	0.0616677	fdr_bh	1.853	-0.653357	histidinol
4	lab	-	LabB	LabC	FALSE	TRUE	-3.14945	27.4577	two-sided	0.00392288	0.0299084	fdr_bh	12.32	-0.948535	histidinol
5	lab	-	LabB	LabD	FALSE	TRUE	-0.4164	38.9945	two-sided	0.679401	0.753197	fdr_bh	0.328	-0.12746	histidinol
6	lab	-	LabB	LabE	FALSE	TRUE	-2.57326	23.4506	two-sided	0.0168504	0.0420121	fdr_bh	3.83	-0.771911	histidinol
7	lab	-	LabC	LabD	FALSE	TRUE	2.90338	40	two-sided	0.00598168	0.0299084	fdr_bh	7.369	0.879098	histidinol
8	lab	-	LabC	LabE	FALSE	TRUE	-0.316596	40	two-sided	0.753197	0.753197	fdr_bh	0.315	-0.0958601	histidinol
9	lab	-	LabD	LabE	FALSE	TRUE	-2.40269	40	two-sided	0.0210061	0.0420121	fdr_bh	2.81	-0.727495	histidinol
10	treatment	-	Axenic	SynCom16	FALSE	TRUE	-5.93628	34.6646	two-sided	9.7032e-07	1.45548e-06	fdr_bh	98580	-1.43326	histidinol
11	treatment	-	Axenic	SynCom17	FALSE	TRUE	-7.65917	68	two-sided	9.11034e-11	2.7331e-10	fdr_bh	76710000	-1.81062	histidinol
12	treatment	-	SynCom16	SynCom17	FALSE	TRUE	-2.75969	61.281	two-sided	0.00761968	0.00761968	fdr_bh	5.827	-0.653844	histidinol
13	lab * treatment	LabA	Axenic	SynCom16	FALSE	TRUE	-4.01428	12	two-sided	0.00171703	0.00429257	fdr_bh	19.01	-2.00876	histidinol
14	lab * treatment	LabA	Axenic	SynCom17	FALSE	TRUE	-9.0196	12	two-sided	1.07901e-06	8.09261e-06	fdr_bh	8926.63	-4.51344	histidinol
15	lab * treatment	LabA	SynCom16	SynCom17	FALSE	TRUE	-4.3744	12	two-sided	0.000905157	0.00276855	fdr_bh	31.148	-2.18897	histidinol
16	lab * treatment	LabB	Axenic	SynCom16	FALSE	TRUE	-3.91679	5.76221	two-sided	0.00848271	0.0136377	fdr_bh	14.602	-2.17571	histidinol
17	lab * treatment	LabB	Axenic	SynCom17	FALSE	TRUE	-3.44082	12	two-sided	0.00488703	0.00916318	fdr_bh	8.712	-1.7218	histidinol
18	lab * treatment	LabB	SynCom16	SynCom17	FALSE	TRUE	-1.77186	7.70236	two-sided	0.115811	0.129496	fdr_bh	1.161	-0.85947	histidinol
19	lab * treatment	LabC	Axenic	SynCom16	FALSE	TRUE	-3.10578	12	two-sided	0.00909179	0.0136377	fdr_bh	5.581	-1.55415	histidinol
20	lab * treatment	LabC	Axenic	SynCom17	FALSE	TRUE	-7.34943	12	two-sided	8.8608e-06	4.4304e-05	fdr_bh	1426.72	-3.67768	histidinol
21	lab * treatment	LabC	SynCom16	SynCom17	FALSE	TRUE	-2.57045	12	two-sided	0.0245253	0.0306566	fdr_bh	2.827	-1.28626	histidinol
22	lab * treatment	LabD	Axenic	SynCom16	FALSE	TRUE	-3.00977	12	two-sided	0.0108676	0.0148195	fdr_bh	4.924	-1.5061	histidinol
23	lab * treatment	LabD	Axenic	SynCom17	FALSE	TRUE	-9.55787	12	two-sided	5.82462e-07	8.09261e-06	fdr_bh	15370	-4.7828	histidinol
24	lab * treatment	LabD	SynCom16	SynCom17	FALSE	TRUE	-1.66957	12	two-sided	0.120863	0.129496	fdr_bh	1.05	-0.835459	histidinol
25	lab * treatment	LabE	Axenic	SynCom16	FALSE	TRUE	-4.36339	12	two-sided	0.000922851	0.00276855	fdr_bh	30.682	-2.18346	histidinol
26	lab * treatment	LabE	Axenic	SynCom17	FALSE	TRUE	-3.48362	12	two-sided	0.00451617	0.00916318	fdr_bh	9.229	-1.74322	histidinol
27	lab * treatment	LabE	SynCom16	SynCom17	FALSE	TRUE	-0.920072	12	two-sided	0.37566	0.37566	fdr_bh	0.587	-0.460408	histidinol
0	lab	-	LabA	LabB	FALSE	TRUE	2.91569	20.444	two-sided	0.00841918	0.0420959	fdr_bh	7.508	0.871743	putrescine
1	lab	-	LabA	LabC	FALSE	TRUE	-2.04773	40	two-sided	0.0471916	0.0943833	fdr_bh	1.556	-0.62002	indole-3-pyruvic acid
2	lab	-	LabA	LabD	FALSE	TRUE	-0.434384	40	two-sided	0.666344	0.666344	fdr_bh	0.327	-0.131524	indole-3-pyruvic acid
3	lab	-	LabA	LabE	FALSE	TRUE	1.61068	40	two-sided	0.115114	0.143892	fdr_bh	0.843	0.487688	indole-3-pyruvic acid
4	lab	-	LabB	LabC	FALSE	TRUE	-4.42506	21.6026	two-sided	0.000221761	0.00221761	fdr_bh	276.642	-1.32476	indole-3-pyruvic acid
5	lab	-	LabB	LabD	FALSE	TRUE	-3.00806	22.3563	two-sided	0.00639812	0.0159953	fdr_bh	9.1	-0.901292	indole-3-pyruvic acid
6	lab	-	LabB	LabE	FALSE	TRUE	-1.87677	28.3185	two-sided	0.0708887	0.115083	fdr_bh	1.21	-0.565705	indole-3-pyruvic acid
7	lab	-	LabC	LabD	FALSE	TRUE	1.51525	40	two-sided	0.137573	0.152859	fdr_bh	0.751	0.458793	indole-3-pyruvic acid
8	lab	-	LabC	LabE	FALSE	TRUE	3.33492	40	two-sided	0.00184891	0.00924454	fdr_bh	18.849	1.00976	indole-3-pyruvic acid
9	lab	-	LabD	LabE	FALSE	TRUE	1.79287	40	two-sided	0.080558	0.115083	fdr_bh	1.071	0.542853	indole-3-pyruvic acid
10	treatment	-	Axenic	SynCom16	FALSE	TRUE	-1.96037	51.6987	two-sided	0.0553516	0.0553516	fdr_bh	1.252	-0.470322	indole-3-pyruvic acid
11	treatment	-	Axenic	SynCom17	FALSE	TRUE	-6.13959	68	two-sided	4.8409e-08	1.45227e-07	fdr_bh	218300	-1.4514	indole-3-pyruvic acid
12	treatment	-	SynCom16	SynCom17	FALSE	TRUE	-4.73845	49.1493	two-sided	1.87544e-05	2.81317e-05	fdr_bh	1489.31	-1.11784	indole-3-pyruvic acid
13	lab * treatment	LabA	Axenic	SynCom16	FALSE	TRUE	0.340942	12	two-sided	0.739042	0.74019	fdr_bh	0.464	0.170609	indole-3-pyruvic acid
14	lab * treatment	LabA	Axenic	SynCom17	FALSE	TRUE	-4.83837	12	two-sided	0.000406172	0.00203086	fdr_bh	58.669	-2.42114	indole-3-pyruvic acid
15	lab * treatment	LabA	SynCom16	SynCom17	FALSE	TRUE	-5.67641	12	two-sided	0.000102892	0.000825373	fdr_bh	179.423	-2.8405	indole-3-pyruvic acid
16	lab * treatment	LabB	Axenic	SynCom16	FALSE	TRUE	1.2624	9.16818	two-sided	0.237969	0.27458	fdr_bh	0.751	0.621945	indole-3-pyruvic acid
17	lab * treatment	LabB	Axenic	SynCom17	FALSE	TRUE	-0.339379	12	two-sided	0.74019	0.74019	fdr_bh	0.463	-0.169827	indole-3-pyruvic acid
18	lab * treatment	LabB	SynCom16	SynCom17	FALSE	TRUE	-2.31127	10.9687	two-sided	0.0412691	0.0619036	fdr_bh	2.033	-1.18475	indole-3-pyruvic acid
19	lab * treatment	LabC	Axenic	SynCom16	FALSE	TRUE	-2.43219	12	two-sided	0.0316058	0.0526764	fdr_bh	2.393	-1.21708	indole-3-pyruvic acid
20	lab * treatment	LabC	Axenic	SynCom17	FALSE	TRUE	-4.23857	12	two-sided	0.00115037	0.00431389	fdr_bh	25.856	-2.121	indole-3-pyruvic acid
21	lab * treatment	LabC	SynCom16	SynCom17	FALSE	TRUE	-2.49137	12	two-sided	0.0283609	0.0526764	fdr_bh	2.568	-1.24669	indole-3-pyruvic acid
22	lab * treatment	LabD	Axenic	SynCom16	FALSE	TRUE	-1.92792	12	two-sided	0.077863	0.106177	fdr_bh	1.359	-0.964737	indole-3-pyruvic acid
23	lab * treatment	LabD	Axenic	SynCom17	FALSE	TRUE	-3.49199	12	two-sided	0.004447	0.0111175	fdr_bh	9.334	-1.74741	indole-3-pyruvic acid
24	lab * treatment	LabD	SynCom16	SynCom17	FALSE	TRUE	-2.84072	12	two-sided	0.0148767	0.0318786	fdr_bh	3.962	-1.42151	indole-3-pyruvic acid
25	lab * treatment	LabE	Axenic	SynCom16	FALSE	TRUE	-1.54516	12	two-sided	0.148261	0.185326	fdr_bh	0.937	-0.773203	indole-3-pyruvic acid
26	lab * treatment	LabE	Axenic	SynCom17	FALSE	TRUE	-5.63391	12	two-sided	0.00011005	0.000825373	fdr_bh	169.72	-2.81923	indole-3-pyruvic acid
27	lab * treatment	LabE	SynCom16	SynCom17	FALSE	TRUE	-4.04089	12	two-sided	0.00163687	0.00491061	fdr_bh	19.716	-2.02208	indole-3-pyruvic acid
0	lab	-	LabA	LabB	FALSE	TRUE	-0.114516	38.1394	two-sided	0.909429	0.909429	fdr_bh	0.308	-0.0351753	inosine
1	lab	-	LabA	LabC	FALSE	TRUE	-1.83914	40	two-sided	0.0733261	0.456651	fdr_bh	1.143	-0.556862	inosine
2	lab	-	LabA	LabD	FALSE	TRUE	-0.693033	40	two-sided	0.492293	0.692738	fdr_bh	0.367	-0.209839	inosine
3	lab	-	LabA	LabE	FALSE	TRUE	-0.931817	40	two-sided	0.357022	0.692738	fdr_bh	0.429	-0.282139	inosine
4	lab	-	LabB	LabC	FALSE	TRUE	-1.75222	26.4324	two-sided	0.0913303	0.456651	fdr_bh	1.018	-0.527202	inosine
5	lab	-	LabB	LabD	FALSE	TRUE	-0.597845	31.6981	two-sided	0.554191	0.692738	fdr_bh	0.353	-0.180794	inosine
6	lab	-	LabB	LabE	FALSE	TRUE	-0.852907	27.4996	two-sided	0.401079	0.692738	fdr_bh	0.409	-0.256885	inosine
7	lab	-	LabC	LabD	FALSE	TRUE	1.14255	40	two-sided	0.260019	0.692738	fdr_bh	0.51	0.345945	inosine
8	lab	-	LabC	LabE	FALSE	TRUE	0.760301	40	two-sided	0.451533	0.692738	fdr_bh	0.382	0.230207	inosine
9	lab	-	LabD	LabE	FALSE	TRUE	-0.316858	40	two-sided	0.752999	0.836666	fdr_bh	0.315	-0.0959395	inosine
10	treatment	-	Axenic	SynCom16	FALSE	TRUE	-6.7771	33.3244	two-sided	9.50573e-08	9.50573e-08	fdr_bh	2318000	-1.63724	inosine
11	treatment	-	Axenic	SynCom17	FALSE	TRUE	8.01843	68	two-sided	2.02878e-11	6.08635e-11	fdr_bh	317000000	1.89555	inosine
12	treatment	-	SynCom16	SynCom17	FALSE	TRUE	7.44557	33.1209	two-sided	1.44501e-08	2.16752e-08	fdr_bh	30700000	1.7989	inosine
13	lab * treatment	LabA	Axenic	SynCom16	FALSE	TRUE	-6.04142	12	two-sided	5.83457e-05	0.000437593	fdr_bh	287.652	-3.02315	inosine
14	lab * treatment	LabA	Axenic	SynCom17	FALSE	TRUE	5.25353	12	two-sided	0.00020322	0.000551209	fdr_bh	102.611	2.62889	inosine
15	lab * treatment	LabA	SynCom16	SynCom17	FALSE	TRUE	6.90926	12	two-sided	1.62959e-05	0.000244438	fdr_bh	846.021	3.45742	inosine
16	lab * treatment	LabB	Axenic	SynCom16	FALSE	TRUE	-4.90248	5.08273	two-sided	0.00427096	0.00640644	fdr_bh	51.453	-2.75697	inosine
17	lab * treatment	LabB	Axenic	SynCom17	FALSE	TRUE	1.63907	12	two-sided	0.127133	0.127133	fdr_bh	1.021	0.820197	inosine
18	lab * treatment	LabB	SynCom16	SynCom17	FALSE	TRUE	5.16385	5.28503	two-sided	0.00304126	0.00506877	fdr_bh	71.405	2.89275	inosine
19	lab * treatment	LabC	Axenic	SynCom16	FALSE	TRUE	-4.76122	12	two-sided	0.000463159	0.000992484	fdr_bh	52.832	-2.38253	inosine
20	lab * treatment	LabC	Axenic	SynCom17	FALSE	TRUE	5.31199	12	two-sided	0.000184691	0.000551209	fdr_bh	110.931	2.65814	inosine
21	lab * treatment	LabC	SynCom16	SynCom17	FALSE	TRUE	5.25271	12	two-sided	0.000203493	0.000551209	fdr_bh	102.499	2.62848	inosine
22	lab * treatment	LabD	Axenic	SynCom16	FALSE	TRUE	-2.53661	12	two-sided	0.0261003	0.0279646	fdr_bh	2.713	-1.26933	inosine
23	lab * treatment	LabD	Axenic	SynCom17	FALSE	TRUE	5.20389	12	two-sided	0.000220483	0.000551209	fdr_bh	96.024	2.60405	inosine
24	lab * treatment	LabD	SynCom16	SynCom17	FALSE	TRUE	2.85337	12	two-sided	0.0145315	0.0181643	fdr_bh	4.026	1.42784	inosine
25	lab * treatment	LabE	Axenic	SynCom16	FALSE	TRUE	-2.69933	12	two-sided	0.0193332	0.0223075	fdr_bh	3.315	-1.35076	inosine
26	lab * treatment	LabE	Axenic	SynCom17	FALSE	TRUE	4.49406	12	two-sided	0.000734213	0.00137665	fdr_bh	36.694	2.24884	inosine
27	lab * treatment	LabE	SynCom16	SynCom17	FALSE	TRUE	2.90616	12	two-sided	0.0131748	0.0179656	fdr_bh	4.307	1.45425	inosine
0	lab	-	LabA	LabB	FALSE	TRUE	2.88453	21.5976	two-sided	0.00870843	0.0217711	fdr_bh	7.043	0.86356	3'-CMP
1	lab	-	LabA	LabC	FALSE	TRUE	2.45718	40	two-sided	0.0184359	0.0785331	fdr_bh	3.099	0.743994	lysine
2	lab	-	LabA	LabD	FALSE	TRUE	1.34752	40	two-sided	0.185398	0.185398	fdr_bh	0.623	0.408006	lysine
3	lab	-	LabA	LabE	FALSE	TRUE	-1.47248	40	two-sided	0.148716	0.165239	fdr_bh	0.715	-0.445845	lysine
4	lab	-	LabB	LabC	FALSE	TRUE	-1.47719	36.2071	two-sided	0.148272	0.165239	fdr_bh	0.723	-0.455201	lysine
5	lab	-	LabB	LabD	FALSE	TRUE	-2.37823	31.8774	two-sided	0.0235599	0.0785331	fdr_bh	2.69	-0.719326	lysine
6	lab	-	LabB	LabE	FALSE	TRUE	-2.15392	20.1967	two-sided	0.0434986	0.0990901	fdr_bh	1.844	-0.643798	lysine
7	lab	-	LabC	LabD	FALSE	TRUE	-1.52193	40	two-sided	0.135893	0.165239	fdr_bh	0.757	-0.460817	lysine
8	lab	-	LabC	LabE	FALSE	TRUE	-2.0253	40	two-sided	0.049545	0.0990901	fdr_bh	1.503	-0.613229	lysine
9	lab	-	LabD	LabE	FALSE	TRUE	-1.81299	40	two-sided	0.0773425	0.128904	fdr_bh	1.102	-0.548944	lysine
10	treatment	-	Axenic	SynCom16	FALSE	TRUE	1.9584	34.9799	two-sided	0.0581952	0.0581952	fdr_bh	1.248	0.459658	lysine
11	treatment	-	Axenic	SynCom17	FALSE	TRUE	2.95015	68	two-sided	0.00435295	0.00652942	fdr_bh	9.004	0.697413	lysine
12	treatment	-	SynCom16	SynCom17	FALSE	TRUE	8.01766	35.1682	two-sided	1.88729e-09	5.66187e-09	fdr_bh	288200000	1.93537	lysine
13	lab * treatment	LabA	Axenic	SynCom16	FALSE	TRUE	2.88119	12	two-sided	0.0138001	0.0295717	fdr_bh	4.172	1.44176	lysine
14	lab * treatment	LabA	Axenic	SynCom17	FALSE	TRUE	4.57533	12	two-sided	0.000637566	0.00239087	fdr_bh	41.006	2.28951	lysine
15	lab * treatment	LabA	SynCom16	SynCom17	FALSE	TRUE	9.46717	12	two-sided	6.44989e-07	4.83742e-06	fdr_bh	14050	4.73741	lysine
16	lab * treatment	LabB	Axenic	SynCom16	FALSE	TRUE	-1.95924	7.34284	two-sided	0.0889928	0.111241	fdr_bh	1.397	-1.06312	lysine
17	lab * treatment	LabB	Axenic	SynCom17	FALSE	TRUE	1.27049	12	two-sided	0.227988	0.263063	fdr_bh	0.745	0.635761	lysine
18	lab * treatment	LabB	SynCom16	SynCom17	FALSE	TRUE	2.80533	5.04316	two-sided	0.0373976	0.0560964	fdr_bh	3.61	1.57884	lysine
19	lab * treatment	LabC	Axenic	SynCom16	FALSE	TRUE	-0.830323	12	two-sided	0.422569	0.452752	fdr_bh	0.559	-0.415497	lysine
20	lab * treatment	LabC	Axenic	SynCom17	FALSE	TRUE	5.28656	12	two-sided	0.000192522	0.000962612	fdr_bh	107.235	2.64542	lysine
21	lab * treatment	LabC	SynCom16	SynCom17	FALSE	TRUE	14.9018	12	two-sided	4.18944e-09	6.28416e-08	fdr_bh	1270000	7.45693	lysine
22	lab * treatment	LabD	Axenic	SynCom16	FALSE	TRUE	0.692797	12	two-sided	0.501625	0.501625	fdr_bh	0.522	0.346679	lysine
23	lab * treatment	LabD	Axenic	SynCom17	FALSE	TRUE	3.58119	12	two-sided	0.00377404	0.0113221	fdr_bh	10.53	1.79204	lysine
24	lab * treatment	LabD	SynCom16	SynCom17	FALSE	TRUE	2.55878	12	two-sided	0.0250575	0.0469829	fdr_bh	2.787	1.28043	lysine
25	lab * treatment	LabE	Axenic	SynCom16	FALSE	TRUE	2.01568	12	two-sided	0.0667902	0.0910775	fdr_bh	1.491	1.00865	lysine
26	lab * treatment	LabE	Axenic	SynCom17	FALSE	TRUE	2.34433	12	two-sided	0.0370928	0.0560964	fdr_bh	2.157	1.17311	lysine
27	lab * treatment	LabE	SynCom16	SynCom17	FALSE	TRUE	3.45679	12	two-sided	0.00474521	0.011863	fdr_bh	8.901	1.72979	lysine
0	lab	-	LabA	LabB	FALSE	TRUE	-2.9166	19.0013	two-sided	0.00884933	0.0172239	fdr_bh	7.522	-0.916279	salsolinol
1	lab	-	LabA	LabC	FALSE	TRUE	2.16336	40	two-sided	0.0365447	0.182723	fdr_bh	1.87	0.65503	nicotinamide
2	lab	-	LabA	LabD	FALSE	TRUE	1.54545	40	two-sided	0.130114	0.29536	fdr_bh	0.779	0.467937	nicotinamide
3	lab	-	LabA	LabE	FALSE	TRUE	1.3736	40	two-sided	0.177216	0.29536	fdr_bh	0.64	0.415904	nicotinamide
4	lab	-	LabB	LabC	FALSE	TRUE	-0.870828	36.4125	two-sided	0.389553	0.444248	fdr_bh	0.414	-0.268273	nicotinamide
5	lab	-	LabB	LabD	FALSE	TRUE	-1.38805	33.2601	two-sided	0.174349	0.29536	fdr_bh	0.655	-0.420422	nicotinamide
6	lab	-	LabB	LabE	FALSE	TRUE	-1.42184	30.302	two-sided	0.165285	0.29536	fdr_bh	0.679	-0.429393	nicotinamide
7	lab	-	LabC	LabD	FALSE	TRUE	-0.851022	40	two-sided	0.399823	0.444248	fdr_bh	0.405	-0.257676	nicotinamide
8	lab	-	LabC	LabE	FALSE	TRUE	-0.945143	40	two-sided	0.350261	0.444248	fdr_bh	0.433	-0.286174	nicotinamide
9	lab	-	LabD	LabE	FALSE	TRUE	-0.165627	40	two-sided	0.869284	0.869284	fdr_bh	0.306	-0.0501493	nicotinamide
10	treatment	-	Axenic	SynCom16	FALSE	TRUE	-4.43229	52.6826	two-sided	4.7564e-05	7.13459e-05	fdr_bh	553.668	-1.06301	nicotinamide
11	treatment	-	Axenic	SynCom17	FALSE	TRUE	-5.84989	68	two-sided	1.55254e-07	4.65762e-07	fdr_bh	74640	-1.38291	nicotinamide
12	treatment	-	SynCom16	SynCom17	FALSE	TRUE	-4.19356	40.2359	two-sided	0.000146619	0.000146619	fdr_bh	263.428	-0.986267	nicotinamide
13	lab * treatment	LabA	Axenic	SynCom16	FALSE	TRUE	-4.57643	12	two-sided	0.000636352	0.0025473	fdr_bh	41.068	-2.29006	nicotinamide
14	lab * treatment	LabA	Axenic	SynCom17	FALSE	TRUE	-4.94683	12	two-sided	0.000338177	0.0025473	fdr_bh	67.953	-2.47542	nicotinamide
15	lab * treatment	LabA	SynCom16	SynCom17	FALSE	TRUE	-4.30688	12	two-sided	0.00101944	0.00305831	fdr_bh	28.395	-2.15518	nicotinamide
16	lab * treatment	LabB	Axenic	SynCom16	FALSE	TRUE	-2.11108	6.38006	two-sided	0.0765066	0.104327	fdr_bh	1.635	-1.1612	nicotinamide
17	lab * treatment	LabB	Axenic	SynCom17	FALSE	TRUE	-4.57729	12	two-sided	0.000635403	0.0025473	fdr_bh	41.116	-2.2905	nicotinamide
18	lab * treatment	LabB	SynCom16	SynCom17	FALSE	TRUE	-2.07714	10.9984	two-sided	0.0620074	0.0930112	fdr_bh	1.578	-1.05902	nicotinamide
19	lab * treatment	LabC	Axenic	SynCom16	FALSE	TRUE	-0.914478	12	two-sided	0.378475	0.405509	fdr_bh	0.585	-0.457608	nicotinamide
20	lab * treatment	LabC	Axenic	SynCom17	FALSE	TRUE	-2.52519	12	two-sided	0.026654	0.0571156	fdr_bh	2.676	-1.26361	nicotinamide
21	lab * treatment	LabC	SynCom16	SynCom17	FALSE	TRUE	-0.704455	12	two-sided	0.494595	0.494595	fdr_bh	0.525	-0.352512	nicotinamide
22	lab * treatment	LabD	Axenic	SynCom16	FALSE	TRUE	-4.53878	12	two-sided	0.000679281	0.0025473	fdr_bh	39.008	-2.27122	nicotinamide
23	lab * treatment	LabD	Axenic	SynCom17	FALSE	TRUE	-3.37486	12	two-sided	0.00552039	0.013801	fdr_bh	7.974	-1.68879	nicotinamide
24	lab * treatment	LabD	SynCom16	SynCom17	FALSE	TRUE	-2.43779	12	two-sided	0.0312837	0.058657	fdr_bh	2.409	-1.21988	nicotinamide
25	lab * treatment	LabE	Axenic	SynCom16	FALSE	TRUE	-1.56696	12	two-sided	0.143102	0.178877	fdr_bh	0.955	-0.784114	nicotinamide
26	lab * treatment	LabE	Axenic	SynCom17	FALSE	TRUE	-2.22357	12	two-sided	0.046141	0.0769017	fdr_bh	1.877	-1.11269	nicotinamide
27	lab * treatment	LabE	SynCom16	SynCom17	FALSE	TRUE	-1.36109	12	two-sided	0.198499	0.229037	fdr_bh	0.8	-0.681093	nicotinamide
0	lab	-	LabA	LabB	FALSE	TRUE	2.80981	20.2086	two-sided	0.0107491	0.0727101	fdr_bh	6.055	0.839855	histidine
1	lab	-	LabA	LabC	FALSE	TRUE	2.95785	40	two-sided	0.00518014	0.0129504	fdr_bh	8.253	0.895589	nicotinamide mononucleotide
2	lab	-	LabA	LabD	FALSE	TRUE	1.46895	40	two-sided	0.149667	0.209038	fdr_bh	0.712	0.444775	nicotinamide mononucleotide
3	lab	-	LabA	LabE	FALSE	TRUE	-0.876861	40	two-sided	0.385798	0.417413	fdr_bh	0.412	-0.265499	nicotinamide mononucleotide
4	lab	-	LabB	LabC	FALSE	TRUE	-0.822918	28.3945	two-sided	0.417413	0.417413	fdr_bh	0.401	-0.248066	nicotinamide mononucleotide
5	lab	-	LabB	LabD	FALSE	TRUE	-2.05255	22.7741	two-sided	0.0517811	0.0863018	fdr_bh	1.571	-0.615274	nicotinamide mononucleotide
6	lab	-	LabB	LabE	FALSE	TRUE	-3.75661	21.0594	two-sided	0.00115641	0.0067928	fdr_bh	50.205	-1.12396	nicotinamide mononucleotide
7	lab	-	LabC	LabD	FALSE	TRUE	-1.40673	40	two-sided	0.16723	0.209038	fdr_bh	0.664	-0.425935	nicotinamide mononucleotide
8	lab	-	LabC	LabE	FALSE	TRUE	-3.30017	40	two-sided	0.00203784	0.0067928	fdr_bh	17.418	-0.999239	nicotinamide mononucleotide
9	lab	-	LabD	LabE	FALSE	TRUE	-2.12642	40	two-sided	0.0396892	0.0793785	fdr_bh	1.761	-0.643845	nicotinamide mononucleotide
10	treatment	-	Axenic	SynCom16	FALSE	TRUE	-5.11907	33.507	two-sided	1.24911e-05	1.87367e-05	fdr_bh	5366.99	-1.23659	nicotinamide mononucleotide
11	treatment	-	Axenic	SynCom17	FALSE	TRUE	-5.68984	68	two-sided	2.93596e-07	8.80788e-07	fdr_bh	41620	-1.34507	nicotinamide mononucleotide
12	treatment	-	SynCom16	SynCom17	FALSE	TRUE	0.308711	64.3882	two-sided	0.758538	0.758538	fdr_bh	0.258	0.073688	nicotinamide mononucleotide
13	lab * treatment	LabA	Axenic	SynCom16	FALSE	TRUE	-4.35113	12	two-sided	0.00094297	0.00353614	fdr_bh	30.17	-2.17732	nicotinamide mononucleotide
14	lab * treatment	LabA	Axenic	SynCom17	FALSE	TRUE	-7.42027	12	two-sided	8.05129e-06	0.000120769	fdr_bh	1549.48	-3.71313	nicotinamide mononucleotide
15	lab * treatment	LabA	SynCom16	SynCom17	FALSE	TRUE	-4.07954	12	two-sided	0.00152727	0.00413694	fdr_bh	20.789	-2.04142	nicotinamide mononucleotide
16	lab * treatment	LabB	Axenic	SynCom16	FALSE	TRUE	-2.84956	5.33223	two-sided	0.0333149	0.0555248	fdr_bh	3.808	-1.59491	nicotinamide mononucleotide
17	lab * treatment	LabB	Axenic	SynCom17	FALSE	TRUE	-5.86047	12	two-sided	7.71147e-05	0.000385574	fdr_bh	227.927	-2.9326	nicotinamide mononucleotide
18	lab * treatment	LabB	SynCom16	SynCom17	FALSE	TRUE	-0.129659	7.29987	two-sided	0.900337	0.900337	fdr_bh	0.46	-0.070396	nicotinamide mononucleotide
19	lab * treatment	LabC	Axenic	SynCom16	FALSE	TRUE	-1.93122	12	two-sided	0.0774176	0.096772	fdr_bh	1.364	-0.966389	nicotinamide mononucleotide
20	lab * treatment	LabC	Axenic	SynCom17	FALSE	TRUE	0.718853	12	two-sided	0.485994	0.520708	fdr_bh	0.528	0.359717	nicotinamide mononucleotide
21	lab * treatment	LabC	SynCom16	SynCom17	FALSE	TRUE	2.13527	12	two-sided	0.0540449	0.0736976	fdr_bh	1.7	1.0685	nicotinamide mononucleotide
22	lab * treatment	LabD	Axenic	SynCom16	FALSE	TRUE	-2.27677	12	two-sided	0.0419219	0.0628828	fdr_bh	1.995	-1.13931	nicotinamide mononucleotide
23	lab * treatment	LabD	Axenic	SynCom17	FALSE	TRUE	-3.16607	12	two-sided	0.00812866	0.0152412	fdr_bh	6.042	-1.58432	nicotinamide mononucleotide
24	lab * treatment	LabD	SynCom16	SynCom17	FALSE	TRUE	-1.24157	12	two-sided	0.238114	0.274747	fdr_bh	0.729	-0.621289	nicotinamide mononucleotide
25	lab * treatment	LabE	Axenic	SynCom16	FALSE	TRUE	-6.25343	12	two-sided	4.23256e-05	0.000317442	fdr_bh	376.566	-3.12924	nicotinamide mononucleotide
26	lab * treatment	LabE	Axenic	SynCom17	FALSE	TRUE	-4.03483	12	two-sided	0.00165477	0.00413694	fdr_bh	19.553	-2.01905	nicotinamide mononucleotide
27	lab * treatment	LabE	SynCom16	SynCom17	FALSE	TRUE	3.22535	12	two-sided	0.00728185	0.0152412	fdr_bh	6.534	1.61398	nicotinamide mononucleotide
0	lab	-	LabA	LabB	FALSE	TRUE	0.286692	38.9377	two-sided	0.775868	0.862075	fdr_bh	0.316	0.0876434	pantothenic acid
1	lab	-	LabA	LabC	FALSE	TRUE	-0.328836	40	two-sided	0.743995	0.862075	fdr_bh	0.316	-0.0995664	pantothenic acid
2	lab	-	LabA	LabD	FALSE	TRUE	-0.356387	40	two-sided	0.723424	0.862075	fdr_bh	0.319	-0.107908	pantothenic acid
3	lab	-	LabA	LabE	FALSE	TRUE	-1.80354	40	two-sided	0.0788386	0.394193	fdr_bh	1.087	-0.546084	pantothenic acid
4	lab	-	LabB	LabC	FALSE	TRUE	-0.548921	32.3516	two-sided	0.586828	0.862075	fdr_bh	0.345	-0.166107	pantothenic acid
5	lab	-	LabB	LabD	FALSE	TRUE	-0.568093	31.3654	two-sided	0.574017	0.862075	fdr_bh	0.348	-0.17174	pantothenic acid
6	lab	-	LabB	LabE	FALSE	TRUE	-2.01922	29.5722	two-sided	0.0526098	0.394193	fdr_bh	1.493	-0.609374	pantothenic acid
7	lab	-	LabC	LabD	FALSE	TRUE	-0.0338693	40	two-sided	0.97315	0.97315	fdr_bh	0.303	-0.0102551	pantothenic acid
8	lab	-	LabC	LabE	FALSE	TRUE	-1.30608	40	two-sided	0.198985	0.55108	fdr_bh	0.597	-0.395461	pantothenic acid
9	lab	-	LabD	LabE	FALSE	TRUE	-1.24485	40	two-sided	0.220432	0.55108	fdr_bh	0.561	-0.37692	pantothenic acid
10	treatment	-	Axenic	SynCom16	FALSE	TRUE	-5.60047	33.4812	two-sided	2.99076e-06	4.48614e-06	fdr_bh	29140	-1.35289	pantothenic acid
11	treatment	-	Axenic	SynCom17	FALSE	TRUE	-5.13876	68	two-sided	2.51866e-06	4.48614e-06	fdr_bh	5890.35	-1.2148	pantothenic acid
12	treatment	-	SynCom16	SynCom17	FALSE	TRUE	0.964964	64.8252	two-sided	0.338149	0.338149	fdr_bh	0.368	0.230271	pantothenic acid
13	lab * treatment	LabA	Axenic	SynCom16	FALSE	TRUE	-3.00916	12	two-sided	0.0108799	0.0407997	fdr_bh	4.92	-1.5058	pantothenic acid
14	lab * treatment	LabA	Axenic	SynCom17	FALSE	TRUE	-2.47532	12	two-sided	0.0292073	0.0832228	fdr_bh	2.519	-1.23866	pantothenic acid
15	lab * treatment	LabA	SynCom16	SynCom17	FALSE	TRUE	0.909871	12	two-sided	0.380803	0.476004	fdr_bh	0.584	0.455303	pantothenic acid
16	lab * treatment	LabB	Axenic	SynCom16	FALSE	TRUE	-2.31641	5.34532	two-sided	0.0650044	0.108341	fdr_bh	2.045	-1.29619	pantothenic acid
17	lab * treatment	LabB	Axenic	SynCom17	FALSE	TRUE	-3.16461	12	two-sided	0.00815086	0.0407543	fdr_bh	6.03	-1.58358	pantothenic acid
18	lab * treatment	LabB	SynCom16	SynCom17	FALSE	TRUE	-0.298155	10.3261	two-sided	0.771498	0.826605	fdr_bh	0.471	-0.155445	pantothenic acid
19	lab * treatment	LabC	Axenic	SynCom16	FALSE	TRUE	-1.96446	12	two-sided	0.0730618	0.109593	fdr_bh	1.412	-0.983022	pantothenic acid
20	lab * treatment	LabC	Axenic	SynCom17	FALSE	TRUE	-2.39527	12	two-sided	0.0338087	0.0832228	fdr_bh	2.29	-1.1986	pantothenic acid
21	lab * treatment	LabC	SynCom16	SynCom17	FALSE	TRUE	-0.0258158	12	two-sided	0.979829	0.979829	fdr_bh	0.446	-0.0129183	pantothenic acid
22	lab * treatment	LabD	Axenic	SynCom16	FALSE	TRUE	-2.1183	12	two-sided	0.0557029	0.104443	fdr_bh	1.668	-1.06001	pantothenic acid
23	lab * treatment	LabD	Axenic	SynCom17	FALSE	TRUE	-1.56393	12	two-sided	0.143809	0.196103	fdr_bh	0.952	-0.782599	pantothenic acid
24	lab * treatment	LabD	SynCom16	SynCom17	FALSE	TRUE	-0.481723	12	two-sided	0.638668	0.736925	fdr_bh	0.482	-0.241056	pantothenic acid
25	lab * treatment	LabE	Axenic	SynCom16	FALSE	TRUE	-4.42138	12	two-sided	0.000833567	0.0125035	fdr_bh	33.219	-2.21248	pantothenic acid
26	lab * treatment	LabE	Axenic	SynCom17	FALSE	TRUE	-3.79311	12	two-sided	0.00256171	0.0192128	fdr_bh	14.047	-1.89809	pantothenic acid
27	lab * treatment	LabE	SynCom16	SynCom17	FALSE	TRUE	2.319	12	two-sided	0.0388373	0.0832228	fdr_bh	2.094	1.16044	pantothenic acid
0	lab	-	LabA	LabB	FALSE	TRUE	0.760393	35.0707	two-sided	0.452102	0.645859	fdr_bh	0.385	0.230768	proline
1	lab	-	LabA	LabC	FALSE	TRUE	1.18757	40	two-sided	0.242006	0.403344	fdr_bh	0.531	0.359578	proline
2	lab	-	LabA	LabD	FALSE	TRUE	0.263925	40	two-sided	0.793193	0.793193	fdr_bh	0.312	0.0799123	proline
3	lab	-	LabA	LabE	FALSE	TRUE	-1.92649	40	two-sided	0.0611693	0.152923	fdr_bh	1.296	-0.583311	proline
4	lab	-	LabB	LabC	FALSE	TRUE	0.414978	24.1983	two-sided	0.681814	0.757572	fdr_bh	0.328	0.129541	proline
5	lab	-	LabB	LabD	FALSE	TRUE	-0.632489	38.8858	two-sided	0.530769	0.663461	fdr_bh	0.359	-0.193811	proline
6	lab	-	LabB	LabE	FALSE	TRUE	-2.13051	20.7615	two-sided	0.045256	0.152923	fdr_bh	1.776	-0.63722	proline
7	lab	-	LabC	LabD	FALSE	TRUE	-1.27286	40	two-sided	0.210417	0.403344	fdr_bh	0.577	-0.385401	proline
8	lab	-	LabC	LabE	FALSE	TRUE	-2.20892	40	two-sided	0.0329713	0.152923	fdr_bh	2.015	-0.668825	proline
9	lab	-	LabD	LabE	FALSE	TRUE	-2.01095	40	two-sided	0.0511041	0.152923	fdr_bh	1.47	-0.608884	proline
10	treatment	-	Axenic	SynCom16	FALSE	TRUE	0.696904	56.7388	two-sided	0.488709	0.488709	fdr_bh	0.305	0.164828	proline
11	treatment	-	Axenic	SynCom17	FALSE	TRUE	2.30096	68	two-sided	0.0244661	0.0366991	fdr_bh	2.272	0.543945	proline
12	treatment	-	SynCom16	SynCom17	FALSE	TRUE	2.37263	33.0789	two-sided	0.0236288	0.0366991	fdr_bh	2.61	0.573256	proline
13	lab * treatment	LabA	Axenic	SynCom16	FALSE	TRUE	0.956785	12	two-sided	0.357555	0.412564	fdr_bh	0.6	0.478779	proline
14	lab * treatment	LabA	Axenic	SynCom17	FALSE	TRUE	1.30492	12	two-sided	0.216388	0.270485	fdr_bh	0.765	0.652989	proline
15	lab * treatment	LabA	SynCom16	SynCom17	FALSE	TRUE	2.73904	12	two-sided	0.0179633	0.0673624	fdr_bh	3.484	1.37063	proline
16	lab * treatment	LabB	Axenic	SynCom16	FALSE	TRUE	-1.43918	5.06063	two-sided	0.208958	0.270485	fdr_bh	0.863	-0.809692	proline
17	lab * treatment	LabB	Axenic	SynCom17	FALSE	TRUE	3.0132	12	two-sided	0.0107986	0.0654268	fdr_bh	4.946	1.50782	proline
18	lab * treatment	LabB	SynCom16	SynCom17	FALSE	TRUE	1.68656	5.00466	two-sided	0.152442	0.248254	fdr_bh	1.072	0.949924	proline
19	lab * treatment	LabC	Axenic	SynCom16	FALSE	TRUE	-2.00183	12	two-sided	0.0684345	0.146645	fdr_bh	1.469	-1.00173	proline
20	lab * treatment	LabC	Axenic	SynCom17	FALSE	TRUE	3.52741	12	two-sided	0.00416623	0.0624935	fdr_bh	9.791	1.76513	proline
21	lab * treatment	LabC	SynCom16	SynCom17	FALSE	TRUE	2.90982	12	two-sided	0.0130854	0.0654268	fdr_bh	4.328	1.45609	proline
22	lab * treatment	LabD	Axenic	SynCom16	FALSE	TRUE	0.294574	12	two-sided	0.773353	0.773353	fdr_bh	0.459	0.147406	proline
23	lab * treatment	LabD	Axenic	SynCom17	FALSE	TRUE	2.41161	12	two-sided	0.0328163	0.0984488	fdr_bh	2.335	1.20678	proline
24	lab * treatment	LabD	SynCom16	SynCom17	FALSE	TRUE	1.67319	12	two-sided	0.120137	0.225256	fdr_bh	1.054	0.837271	proline
25	lab * treatment	LabE	Axenic	SynCom16	FALSE	TRUE	0.867741	12	two-sided	0.402556	0.43131	fdr_bh	0.57	0.434221	proline
26	lab * treatment	LabE	Axenic	SynCom17	FALSE	TRUE	2.01833	12	two-sided	0.06648	0.146645	fdr_bh	1.496	1.00998	proline
27	lab * treatment	LabE	SynCom16	SynCom17	FALSE	TRUE	1.47673	12	two-sided	0.165502	0.248254	fdr_bh	0.882	0.738964	proline
0	lab	-	LabA	LabB	FALSE	TRUE	2.75128	20.4825	two-sided	0.0121395	0.0422336	fdr_bh	5.39	0.822623	cytidine 2',3'-cyclic mono-phosphoric acid
1	lab	-	LabA	LabC	FALSE	TRUE	-2.66639	40	two-sided	0.0110096	0.0950672	fdr_bh	4.586	-0.807341	pterin
2	lab	-	LabA	LabD	FALSE	TRUE	-2.0054	40	two-sided	0.0517183	0.129296	fdr_bh	1.458	-0.607204	pterin
3	lab	-	LabA	LabE	FALSE	TRUE	-2.44436	40	two-sided	0.0190134	0.0950672	fdr_bh	3.028	-0.740113	pterin
4	lab	-	LabB	LabC	FALSE	TRUE	-1.60114	27.0554	two-sided	0.120959	0.172799	fdr_bh	0.838	-0.482036	pterin
5	lab	-	LabB	LabD	FALSE	TRUE	0.17401	38.6234	two-sided	0.862766	0.958629	fdr_bh	0.31	0.0533806	pterin
6	lab	-	LabB	LabE	FALSE	TRUE	0.212211	35.04	two-sided	0.833172	0.958629	fdr_bh	0.312	0.0654905	pterin
7	lab	-	LabC	LabD	FALSE	TRUE	1.71287	40	two-sided	0.0944787	0.157464	fdr_bh	0.962	0.51863	pterin
8	lab	-	LabC	LabE	FALSE	TRUE	1.77066	40	two-sided	0.0842382	0.157464	fdr_bh	1.039	0.536127	pterin
9	lab	-	LabD	LabE	FALSE	TRUE	0.0208701	40	two-sided	0.983453	0.983453	fdr_bh	0.303	0.00631912	pterin
10	treatment	-	Axenic	SynCom16	FALSE	TRUE	-3.44482	33.0342	two-sided	0.00157359	0.00236038	fdr_bh	30.94	-0.832327	pterin
11	treatment	-	Axenic	SynCom17	FALSE	TRUE	-7.86995	68	two-sided	3.77479e-11	1.13244e-10	fdr_bh	176200000	-1.86045	pterin
12	treatment	-	SynCom16	SynCom17	FALSE	TRUE	-2.06372	62.3604	two-sided	0.0432117	0.0432117	fdr_bh	1.487	-0.493123	pterin
13	lab * treatment	LabA	Axenic	SynCom16	FALSE	TRUE	-2.85248	12	two-sided	0.0145555	0.0218333	fdr_bh	4.022	-1.42739	pterin
14	lab * treatment	LabA	Axenic	SynCom17	FALSE	TRUE	-10.3942	12	two-sided	2.35466e-07	3.53199e-06	fdr_bh	34290	-5.20131	pterin
15	lab * treatment	LabA	SynCom16	SynCom17	FALSE	TRUE	-5.59447	12	two-sided	0.000117165	0.00043937	fdr_bh	161.165	-2.79949	pterin
16	lab * treatment	LabB	Axenic	SynCom16	FALSE	TRUE	-5.22981	5.09184	two-sided	0.00320596	0.00601117	fdr_bh	77.512	-2.94052	pterin
17	lab * treatment	LabB	Axenic	SynCom17	FALSE	TRUE	-6.36092	12	two-sided	3.60536e-05	0.000270402	fdr_bh	431.06	-3.18303	pterin
18	lab * treatment	LabB	SynCom16	SynCom17	FALSE	TRUE	-4.84608	6.79171	two-sided	0.00202954	0.00434902	fdr_bh	47.917	-2.32794	pterin
19	lab * treatment	LabC	Axenic	SynCom16	FALSE	TRUE	-2.0252	12	two-sided	0.0656811	0.0757859	fdr_bh	1.507	-1.01342	pterin
20	lab * treatment	LabC	Axenic	SynCom17	FALSE	TRUE	-3.46979	12	two-sided	0.00463273	0.00772122	fdr_bh	9.059	-1.7363	pterin
21	lab * treatment	LabC	SynCom16	SynCom17	FALSE	TRUE	-0.245951	12	two-sided	0.809876	0.809876	fdr_bh	0.455	-0.123075	pterin
22	lab * treatment	LabD	Axenic	SynCom16	FALSE	TRUE	-2.27575	12	two-sided	0.0419999	0.0524998	fdr_bh	1.992	-1.13879	pterin
23	lab * treatment	LabD	Axenic	SynCom17	FALSE	TRUE	-4.60169	12	two-sided	0.000609155	0.00182746	fdr_bh	42.509	-2.3027	pterin
24	lab * treatment	LabD	SynCom16	SynCom17	FALSE	TRUE	-2.31477	12	two-sided	0.0391367	0.0524998	fdr_bh	2.084	-1.15832	pterin
25	lab * treatment	LabE	Axenic	SynCom16	FALSE	TRUE	-4.10027	12	two-sided	0.00147165	0.00367913	fdr_bh	21.388	-2.05179	pterin
26	lab * treatment	LabE	Axenic	SynCom17	FALSE	TRUE	-5.9382	12	two-sided	6.83691e-05	0.000341845	fdr_bh	251.971	-2.9715	pterin
27	lab * treatment	LabE	SynCom16	SynCom17	FALSE	TRUE	-0.566493	12	two-sided	0.581499	0.623035	fdr_bh	0.496	-0.283475	pterin
0	lab	-	LabA	LabB	FALSE	TRUE	2.69657	21.2557	two-sided	0.0134238	0.0354081	fdr_bh	4.844	0.806981	4-quinolinecarboxylic acid
1	lab	-	LabA	LabC	FALSE	TRUE	3.00332	40	two-sided	0.0045892	0.0420959	fdr_bh	9.083	0.909358	putrescine
2	lab	-	LabA	LabD	FALSE	TRUE	1.50946	40	two-sided	0.139041	0.229921	fdr_bh	0.746	0.45704	putrescine
3	lab	-	LabA	LabE	FALSE	TRUE	1.23731	40	two-sided	0.223188	0.278984	fdr_bh	0.557	0.374637	putrescine
4	lab	-	LabB	LabC	FALSE	TRUE	0.629422	31.5931	two-sided	0.533598	0.592887	fdr_bh	0.358	0.194981	putrescine
5	lab	-	LabB	LabD	FALSE	TRUE	-1.45362	20.8417	two-sided	0.160945	0.229921	fdr_bh	0.704	-0.434808	putrescine
6	lab	-	LabB	LabE	FALSE	TRUE	-2.24187	21.0727	two-sided	0.035858	0.089645	fdr_bh	2.13	-0.670768	putrescine
7	lab	-	LabC	LabD	FALSE	TRUE	-1.5697	40	two-sided	0.124363	0.229921	fdr_bh	0.802	-0.47528	putrescine
8	lab	-	LabC	LabE	FALSE	TRUE	-2.38073	40	two-sided	0.0221303	0.0737676	fdr_bh	2.703	-0.720846	putrescine
9	lab	-	LabD	LabE	FALSE	TRUE	-0.406587	40	two-sided	0.686479	0.686479	fdr_bh	0.324	-0.123108	putrescine
10	treatment	-	Axenic	SynCom16	FALSE	TRUE	1.19803	60.6237	two-sided	0.23557	0.23557	fdr_bh	0.456	0.286485	putrescine
11	treatment	-	Axenic	SynCom17	FALSE	TRUE	-4.25169	68	two-sided	6.62617e-05	0.000163689	fdr_bh	319.016	-1.0051	putrescine
12	treatment	-	SynCom16	SynCom17	FALSE	TRUE	-4.3676	34.4711	two-sided	0.000109126	0.000163689	fdr_bh	451.548	-1.02491	putrescine
13	lab * treatment	LabA	Axenic	SynCom16	FALSE	TRUE	0.378245	12	two-sided	0.711855	0.819244	fdr_bh	0.468	0.189275	putrescine
14	lab * treatment	LabA	Axenic	SynCom17	FALSE	TRUE	-5.14407	12	two-sided	0.000243362	0.00182522	fdr_bh	88.628	-2.57411	putrescine
15	lab * treatment	LabA	SynCom16	SynCom17	FALSE	TRUE	-5.17481	12	two-sided	0.000231307	0.00182522	fdr_bh	92.358	-2.5895	putrescine
16	lab * treatment	LabB	Axenic	SynCom16	FALSE	TRUE	1.55803	10.8692	two-sided	0.147848	0.201611	fdr_bh	0.955	0.802373	putrescine
17	lab * treatment	LabB	Axenic	SynCom17	FALSE	TRUE	-1.59166	12	two-sided	0.137445	0.201611	fdr_bh	0.977	-0.796475	putrescine
18	lab * treatment	LabB	SynCom16	SynCom17	FALSE	TRUE	-2.16019	6.86717	two-sided	0.0683376	0.137629	fdr_bh	1.723	-1.03856	putrescine
19	lab * treatment	LabC	Axenic	SynCom16	FALSE	TRUE	1.894	12	two-sided	0.0825774	0.137629	fdr_bh	1.312	0.947763	putrescine
20	lab * treatment	LabC	Axenic	SynCom17	FALSE	TRUE	2.51869	12	two-sided	0.0269741	0.0809224	fdr_bh	2.655	1.26036	putrescine
21	lab * treatment	LabC	SynCom16	SynCom17	FALSE	TRUE	0.306297	12	two-sided	0.764628	0.819244	fdr_bh	0.46	0.153272	putrescine
22	lab * treatment	LabD	Axenic	SynCom16	FALSE	TRUE	-0.313303	12	two-sided	0.759429	0.819244	fdr_bh	0.461	-0.156778	putrescine
23	lab * treatment	LabD	Axenic	SynCom17	FALSE	TRUE	-1.94642	12	two-sided	0.0753963	0.137629	fdr_bh	1.386	-0.973997	putrescine
24	lab * treatment	LabD	SynCom16	SynCom17	FALSE	TRUE	-1.92112	12	two-sided	0.0787879	0.137629	fdr_bh	1.349	-0.961334	putrescine
25	lab * treatment	LabE	Axenic	SynCom16	FALSE	TRUE	0.148653	12	two-sided	0.884296	0.884296	fdr_bh	0.449	0.0743865	putrescine
26	lab * treatment	LabE	Axenic	SynCom17	FALSE	TRUE	-2.90243	12	two-sided	0.0132664	0.0499089	fdr_bh	4.287	-1.45239	putrescine
27	lab * treatment	LabE	SynCom16	SynCom17	FALSE	TRUE	-2.9007	12	two-sided	0.013309	0.0499089	fdr_bh	4.277	-1.45152	putrescine
0	lab	-	LabA	LabB	FALSE	TRUE	2.64976	24.4225	two-sided	0.0139136	0.0489706	fdr_bh	4.426	0.795657	pyridoxine
1	lab	-	LabA	LabC	FALSE	TRUE	-1.65158	40	two-sided	0.106451	0.177419	fdr_bh	0.888	-0.500071	pyridoxine
2	lab	-	LabA	LabD	FALSE	TRUE	1.23212	40	two-sided	0.225097	0.294418	fdr_bh	0.554	0.373067	pyridoxine
3	lab	-	LabA	LabE	FALSE	TRUE	0.663948	40	two-sided	0.510532	0.517833	fdr_bh	0.362	0.201033	pyridoxine
4	lab	-	LabB	LabC	FALSE	TRUE	-3.47275	21.5198	two-sided	0.00221332	0.0221332	fdr_bh	25.522	-1.03957	pyridoxine
5	lab	-	LabB	LabD	FALSE	TRUE	-1.21479	25.5975	two-sided	0.235534	0.294418	fdr_bh	0.549	-0.3652	pyridoxine
6	lab	-	LabB	LabE	FALSE	TRUE	-2.18716	26.474	two-sided	0.0377493	0.0754986	fdr_bh	1.946	-0.658091	pyridoxine
7	lab	-	LabC	LabD	FALSE	TRUE	2.55045	40	two-sided	0.0146912	0.0489706	fdr_bh	3.679	0.772236	pyridoxine
8	lab	-	LabC	LabE	FALSE	TRUE	2.17595	40	two-sided	0.0355241	0.0754986	fdr_bh	1.908	0.658844	pyridoxine
9	lab	-	LabD	LabE	FALSE	TRUE	-0.652466	40	two-sided	0.517833	0.517833	fdr_bh	0.359	-0.197556	pyridoxine
10	treatment	-	Axenic	SynCom16	FALSE	TRUE	-2.85631	45.9425	two-sided	0.0064156	0.0064156	fdr_bh	7.238	-0.686636	pyridoxine
11	treatment	-	Axenic	SynCom17	FALSE	TRUE	-6.57376	68	two-sided	8.23964e-09	2.47189e-08	fdr_bh	1127000	-1.55403	pyridoxine
12	treatment	-	SynCom16	SynCom17	FALSE	TRUE	-5.63855	38.3909	two-sided	1.72729e-06	2.59094e-06	fdr_bh	33410	-1.3252	pyridoxine
13	lab * treatment	LabA	Axenic	SynCom16	FALSE	TRUE	-2.21853	12	two-sided	0.0465616	0.0722821	fdr_bh	1.866	-1.11016	pyridoxine
14	lab * treatment	LabA	Axenic	SynCom17	FALSE	TRUE	-7.48639	12	two-sided	7.36674e-06	0.00010448	fdr_bh	1672.91	-3.74622	pyridoxine
15	lab * treatment	LabA	SynCom16	SynCom17	FALSE	TRUE	-7.02087	12	two-sided	1.39307e-05	0.00010448	fdr_bh	967.432	-3.51327	pyridoxine
16	lab * treatment	LabB	Axenic	SynCom16	FALSE	TRUE	-1.83594	6.17909	two-sided	0.114605	0.122791	fdr_bh	1.235	-1.01297	pyridoxine
17	lab * treatment	LabB	Axenic	SynCom17	FALSE	TRUE	-3.72992	12	two-sided	0.00287437	0.00718592	fdr_bh	12.887	-1.86646	pyridoxine
18	lab * treatment	LabB	SynCom16	SynCom17	FALSE	TRUE	-3.12185	6.8349	two-sided	0.0173244	0.0324832	fdr_bh	5.32	-1.50037	pyridoxine
19	lab * treatment	LabC	Axenic	SynCom16	FALSE	TRUE	-2.02357	12	two-sided	0.0658695	0.087449	fdr_bh	1.504	-1.0126	pyridoxine
20	lab * treatment	LabC	Axenic	SynCom17	FALSE	TRUE	-4.96342	12	two-sided	0.000328882	0.00164441	fdr_bh	69.493	-2.48371	pyridoxine
21	lab * treatment	LabC	SynCom16	SynCom17	FALSE	TRUE	-4.30583	12	two-sided	0.00102133	0.00306398	fdr_bh	28.354	-2.15465	pyridoxine
22	lab * treatment	LabD	Axenic	SynCom16	FALSE	TRUE	-0.32725	12	two-sided	0.749117	0.749117	fdr_bh	0.462	-0.163757	pyridoxine
23	lab * treatment	LabD	Axenic	SynCom17	FALSE	TRUE	-1.98631	12	two-sided	0.0703222	0.087449	fdr_bh	1.445	-0.993959	pyridoxine
24	lab * treatment	LabD	SynCom16	SynCom17	FALSE	TRUE	-1.94344	12	two-sided	0.0757891	0.087449	fdr_bh	1.381	-0.972504	pyridoxine
25	lab * treatment	LabE	Axenic	SynCom16	FALSE	TRUE	-2.19941	12	two-sided	0.0481881	0.0722821	fdr_bh	1.826	-1.10059	pyridoxine
26	lab * treatment	LabE	Axenic	SynCom17	FALSE	TRUE	-4.65048	12	two-sided	0.000559984	0.00209994	fdr_bh	45.436	-2.32712	pyridoxine
27	lab * treatment	LabE	SynCom16	SynCom17	FALSE	TRUE	-2.97276	12	two-sided	0.0116412	0.0249455	fdr_bh	4.693	-1.48758	pyridoxine
0	lab	-	LabA	LabB	FALSE	TRUE	0.0641311	33.5407	two-sided	0.949247	0.949247	fdr_bh	0.306	0.0198254	raffinose
1	lab	-	LabA	LabC	FALSE	TRUE	-1.07765	40	two-sided	0.287646	0.379345	fdr_bh	0.481	-0.326295	raffinose
2	lab	-	LabA	LabD	FALSE	TRUE	-1.86728	40	two-sided	0.0692026	0.164806	fdr_bh	1.189	-0.565383	raffinose
3	lab	-	LabA	LabE	FALSE	TRUE	-3.33698	40	two-sided	0.00183823	0.0164142	fdr_bh	18.938	-1.01039	raffinose
4	lab	-	LabB	LabC	FALSE	TRUE	-1.01494	36.2008	two-sided	0.31687	0.379345	fdr_bh	0.461	-0.308448	raffinose
5	lab	-	LabB	LabD	FALSE	TRUE	-1.79913	29.0264	two-sided	0.0824032	0.164806	fdr_bh	1.085	-0.542671	raffinose
6	lab	-	LabB	LabE	FALSE	TRUE	-3.22995	26.6167	two-sided	0.00328284	0.0164142	fdr_bh	14.703	-0.97199	raffinose
7	lab	-	LabC	LabD	FALSE	TRUE	-0.962845	40	two-sided	0.34141	0.379345	fdr_bh	0.439	-0.291534	raffinose
8	lab	-	LabC	LabE	FALSE	TRUE	-2.42235	40	two-sided	0.0200432	0.0668107	fdr_bh	2.911	-0.73345	raffinose
9	lab	-	LabD	LabE	FALSE	TRUE	-1.38066	40	two-sided	0.175051	0.291751	fdr_bh	0.645	-0.418041	raffinose
10	treatment	-	Axenic	SynCom16	FALSE	TRUE	0.751355	61.6113	two-sided	0.4553	0.4553	fdr_bh	0.315	0.178042	raffinose
11	treatment	-	Axenic	SynCom17	FALSE	TRUE	1.43305	68	two-sided	0.156426	0.4553	fdr_bh	0.59	0.338772	raffinose
12	treatment	-	SynCom16	SynCom17	FALSE	TRUE	0.804852	66.2454	two-sided	0.423784	0.4553	fdr_bh	0.326	0.191847	raffinose
13	lab * treatment	LabA	Axenic	SynCom16	FALSE	TRUE	-0.696501	12	two-sided	0.499385	0.624231	fdr_bh	0.523	-0.348532	raffinose
14	lab * treatment	LabA	Axenic	SynCom17	FALSE	TRUE	0.615664	12	two-sided	0.549615	0.634171	fdr_bh	0.505	0.308081	raffinose
15	lab * treatment	LabA	SynCom16	SynCom17	FALSE	TRUE	0.987841	12	two-sided	0.342731	0.571218	fdr_bh	0.612	0.49432	raffinose
16	lab * treatment	LabB	Axenic	SynCom16	FALSE	TRUE	-1.19191	10.9377	two-sided	0.258514	0.553959	fdr_bh	0.713	-0.612086	raffinose
17	lab * treatment	LabB	Axenic	SynCom17	FALSE	TRUE	-1.62076	12	two-sided	0.131032	0.491371	fdr_bh	1.003	-0.811035	raffinose
18	lab * treatment	LabB	SynCom16	SynCom17	FALSE	TRUE	-1.32441	6.37698	two-sided	0.230856	0.553959	fdr_bh	0.787	-0.633272	raffinose
19	lab * treatment	LabC	Axenic	SynCom16	FALSE	TRUE	-0.837922	12	two-sided	0.418451	0.618311	fdr_bh	0.561	-0.4193	raffinose
20	lab * treatment	LabC	Axenic	SynCom17	FALSE	TRUE	-1.20998	12	two-sided	0.249584	0.553959	fdr_bh	0.712	-0.605477	raffinose
21	lab * treatment	LabC	SynCom16	SynCom17	FALSE	TRUE	0.107225	12	two-sided	0.916383	0.916383	fdr_bh	0.448	0.0536557	raffinose
22	lab * treatment	LabD	Axenic	SynCom16	FALSE	TRUE	1.80622	12	two-sided	0.0960096	0.480048	fdr_bh	1.2	0.90384	raffinose
23	lab * treatment	LabD	Axenic	SynCom17	FALSE	TRUE	3.2683	12	two-sided	0.00672438	0.100866	fdr_bh	6.917	1.63547	raffinose
24	lab * treatment	LabD	SynCom16	SynCom17	FALSE	TRUE	1.80744	12	two-sided	0.0958107	0.480048	fdr_bh	1.201	0.904448	raffinose
25	lab * treatment	LabE	Axenic	SynCom16	FALSE	TRUE	0.774848	12	two-sided	0.453428	0.618311	fdr_bh	0.543	0.387737	raffinose
26	lab * treatment	LabE	Axenic	SynCom17	FALSE	TRUE	1.05718	12	two-sided	0.311249	0.571218	fdr_bh	0.64	0.529015	raffinose
27	lab * treatment	LabE	SynCom16	SynCom17	FALSE	TRUE	0.450266	12	two-sided	0.660545	0.707727	fdr_bh	0.477	0.225315	raffinose
0	lab	-	LabA	LabB	FALSE	TRUE	2.55343	20.0107	two-sided	0.0189316	0.0701102	fdr_bh	3.691	0.763043	cystine
1	lab	-	LabA	LabC	FALSE	TRUE	-7.52876	40	two-sided	3.47849e-09	1.92471e-08	fdr_bh	2270000	-2.27959	salsolinol
2	lab	-	LabA	LabD	FALSE	TRUE	-2.58284	40	two-sided	0.013563	0.0193757	fdr_bh	3.909	-0.782042	salsolinol
3	lab	-	LabA	LabE	FALSE	TRUE	-1.87295	40	two-sided	0.068397	0.0759967	fdr_bh	1.199	-0.567098	salsolinol
4	lab	-	LabB	LabC	FALSE	TRUE	-5.67475	27.6843	two-sided	4.5845e-06	1.14613e-05	fdr_bh	8932.57	-1.70947	salsolinol
5	lab	-	LabB	LabD	FALSE	TRUE	2.84547	19.0267	two-sided	0.0103344	0.0172239	fdr_bh	6.505	0.893904	salsolinol
6	lab	-	LabB	LabE	FALSE	TRUE	2.51716	20.3616	two-sided	0.0203015	0.0253768	fdr_bh	3.452	0.789357	salsolinol
7	lab	-	LabC	LabD	FALSE	TRUE	7.49676	40	two-sided	3.84943e-09	1.92471e-08	fdr_bh	2066000	2.2699	salsolinol
8	lab	-	LabC	LabE	FALSE	TRUE	7.34313	40	two-sided	6.26938e-09	2.08979e-08	fdr_bh	1314000	2.22338	salsolinol
9	lab	-	LabD	LabE	FALSE	TRUE	-1.4887	40	two-sided	0.14441	0.14441	fdr_bh	0.728	-0.450753	salsolinol
10	treatment	-	Axenic	SynCom16	FALSE	TRUE	0.268871	66.6753	two-sided	0.788859	0.788859	fdr_bh	0.255	0.0639226	salsolinol
11	treatment	-	Axenic	SynCom17	FALSE	TRUE	1.76358	68	two-sided	0.0822953	0.198744	fdr_bh	0.919	0.416909	salsolinol
12	treatment	-	SynCom16	SynCom17	FALSE	TRUE	1.53176	45.5663	two-sided	0.132496	0.198744	fdr_bh	0.67	0.368272	salsolinol
13	lab * treatment	LabA	Axenic	SynCom16	FALSE	TRUE	-2.35151	12	two-sided	0.0366124	0.183062	fdr_bh	2.175	-1.1767	salsolinol
14	lab * treatment	LabA	Axenic	SynCom17	FALSE	TRUE	-1.67063	12	two-sided	0.12065	0.452437	fdr_bh	1.051	-0.835989	salsolinol
15	lab * treatment	LabA	SynCom16	SynCom17	FALSE	TRUE	1.49245	12	two-sided	0.161399	0.484197	fdr_bh	0.894	0.746827	salsolinol
16	lab * treatment	LabB	Axenic	SynCom16	FALSE	TRUE	0.15611	9.48928	two-sided	0.879217	0.879217	fdr_bh	0.461	0.0771934	salsolinol
17	lab * treatment	LabB	Axenic	SynCom17	FALSE	TRUE	-0.428488	12	two-sided	0.675886	0.761076	fdr_bh	0.474	-0.214417	salsolinol
18	lab * treatment	LabB	SynCom16	SynCom17	FALSE	TRUE	-0.670968	9.32709	two-sided	0.51851	0.685471	fdr_bh	0.529	-0.331158	salsolinol
19	lab * treatment	LabC	Axenic	SynCom16	FALSE	TRUE	0.863479	12	two-sided	0.404802	0.685471	fdr_bh	0.569	0.432089	salsolinol
20	lab * treatment	LabC	Axenic	SynCom17	FALSE	TRUE	5.77233	12	two-sided	8.84811e-05	0.00132722	fdr_bh	203.317	2.8885	salsolinol
21	lab * treatment	LabC	SynCom16	SynCom17	FALSE	TRUE	3.27403	12	two-sided	0.00665338	0.0499003	fdr_bh	6.97	1.63834	salsolinol
22	lab * treatment	LabD	Axenic	SynCom16	FALSE	TRUE	-0.617605	12	two-sided	0.548377	0.685471	fdr_bh	0.506	-0.309052	salsolinol
23	lab * treatment	LabD	Axenic	SynCom17	FALSE	TRUE	0.380344	12	two-sided	0.710337	0.761076	fdr_bh	0.468	0.190325	salsolinol
24	lab * treatment	LabD	SynCom16	SynCom17	FALSE	TRUE	0.756229	12	two-sided	0.4641	0.685471	fdr_bh	0.538	0.37842	salsolinol
25	lab * treatment	LabE	Axenic	SynCom16	FALSE	TRUE	-1.07072	12	two-sided	0.30536	0.654343	fdr_bh	0.645	-0.535791	salsolinol
26	lab * treatment	LabE	Axenic	SynCom17	FALSE	TRUE	0.800201	12	two-sided	0.439149	0.685471	fdr_bh	0.55	0.400424	salsolinol
27	lab * treatment	LabE	SynCom16	SynCom17	FALSE	TRUE	1.197	12	two-sided	0.254418	0.636046	fdr_bh	0.705	0.598984	salsolinol
0	lab	-	LabA	LabB	FALSE	TRUE	1.54106	25.0429	two-sided	0.135846	0.22641	fdr_bh	0.779	0.46303	serine
1	lab	-	LabA	LabC	FALSE	TRUE	0.853443	40	two-sided	0.398496	0.442773	fdr_bh	0.405	0.258409	serine
2	lab	-	LabA	LabD	FALSE	TRUE	-0.243352	40	two-sided	0.808976	0.808976	fdr_bh	0.31	-0.0736832	serine
3	lab	-	LabA	LabE	FALSE	TRUE	-1.98515	40	two-sided	0.0540145	0.115681	fdr_bh	1.414	-0.601071	serine
4	lab	-	LabB	LabC	FALSE	TRUE	-1.02951	34.4844	two-sided	0.310409	0.388012	fdr_bh	0.466	-0.312232	serine
5	lab	-	LabB	LabD	FALSE	TRUE	-1.99359	25.9194	two-sided	0.0568202	0.115681	fdr_bh	1.436	-0.59952	serine
6	lab	-	LabB	LabE	FALSE	TRUE	-2.16194	20.0541	two-sided	0.0428864	0.115681	fdr_bh	1.868	-0.646088	serine
7	lab	-	LabC	LabD	FALSE	TRUE	-1.21957	40	two-sided	0.229772	0.328246	fdr_bh	0.547	-0.369265	serine
8	lab	-	LabC	LabE	FALSE	TRUE	-2.09179	40	two-sided	0.0428514	0.115681	fdr_bh	1.667	-0.633359	serine
9	lab	-	LabD	LabE	FALSE	TRUE	-1.953	40	two-sided	0.0578406	0.115681	fdr_bh	1.347	-0.591337	serine
10	treatment	-	Axenic	SynCom16	FALSE	TRUE	1.58451	35.1289	two-sided	0.12204	0.12204	fdr_bh	0.718	0.371924	serine
11	treatment	-	Axenic	SynCom17	FALSE	TRUE	2.31913	68	two-sided	0.0233997	0.0350996	fdr_bh	2.351	0.548241	serine
12	treatment	-	SynCom16	SynCom17	FALSE	TRUE	5.3463	39.7053	two-sided	3.98283e-06	1.19485e-05	fdr_bh	11820	1.28815	serine
13	lab * treatment	LabA	Axenic	SynCom16	FALSE	TRUE	1.39822	12	two-sided	0.187355	0.234194	fdr_bh	0.825	0.699673	serine
14	lab * treatment	LabA	Axenic	SynCom17	FALSE	TRUE	2.66111	12	two-sided	0.020749	0.0345817	fdr_bh	3.161	1.33163	serine
15	lab * treatment	LabA	SynCom16	SynCom17	FALSE	TRUE	3.9228	12	two-sided	0.00202484	0.0071716	fdr_bh	16.771	1.96299	serine
16	lab * treatment	LabB	Axenic	SynCom16	FALSE	TRUE	-0.976212	9.50462	two-sided	0.35315	0.407481	fdr_bh	0.619	-0.515199	serine
17	lab * treatment	LabB	Axenic	SynCom17	FALSE	TRUE	6.03989	12	two-sided	5.84827e-05	0.00043862	fdr_bh	287.088	3.02239	serine
18	lab * treatment	LabB	SynCom16	SynCom17	FALSE	TRUE	5.69071	5.57053	two-sided	0.00163471	0.0071716	fdr_bh	136.435	3.1715	serine
19	lab * treatment	LabC	Axenic	SynCom16	FALSE	TRUE	-0.772124	12	two-sided	0.454979	0.487478	fdr_bh	0.542	-0.386374	serine
20	lab * treatment	LabC	Axenic	SynCom17	FALSE	TRUE	6.24874	12	two-sided	4.26246e-05	0.00043862	fdr_bh	374.343	3.1269	serine
21	lab * treatment	LabC	SynCom16	SynCom17	FALSE	TRUE	2.93754	12	two-sided	0.0124287	0.0266329	fdr_bh	4.485	1.46996	serine
22	lab * treatment	LabD	Axenic	SynCom16	FALSE	TRUE	0.239125	12	two-sided	0.815044	0.815044	fdr_bh	0.455	0.119659	serine
23	lab * treatment	LabD	Axenic	SynCom17	FALSE	TRUE	3.83116	12	two-sided	0.00239053	0.0071716	fdr_bh	14.796	1.91713	serine
24	lab * treatment	LabD	SynCom16	SynCom17	FALSE	TRUE	2.97381	12	two-sided	0.0116187	0.0266329	fdr_bh	4.7	1.4881	serine
25	lab * treatment	LabE	Axenic	SynCom16	FALSE	TRUE	1.77068	12	two-sided	0.101989	0.139076	fdr_bh	1.158	0.886054	serine
26	lab * treatment	LabE	Axenic	SynCom17	FALSE	TRUE	2.0389	12	two-sided	0.0641154	0.0961731	fdr_bh	1.529	1.02027	serine
27	lab * treatment	LabE	SynCom16	SynCom17	FALSE	TRUE	2.66453	12	two-sided	0.020618	0.0345817	fdr_bh	3.174	1.33334	serine
0	lab	-	LabA	LabB	FALSE	TRUE	2.463	24.1099	two-sided	0.0212995	0.182723	fdr_bh	3.128	0.739339	nicotinamide
1	lab	-	LabA	LabC	FALSE	TRUE	0.0881692	40	two-sided	0.930182	0.930182	fdr_bh	0.304	0.0266962	sn-glycero-3-phosphocholine
2	lab	-	LabA	LabD	FALSE	TRUE	2.29681	40	two-sided	0.0269435	0.0673588	fdr_bh	2.336	0.695438	sn-glycero-3-phosphocholine
3	lab	-	LabA	LabE	FALSE	TRUE	0.235372	40	two-sided	0.815121	0.930182	fdr_bh	0.31	0.0712669	sn-glycero-3-phosphocholine
4	lab	-	LabB	LabC	FALSE	TRUE	-2.593	23.352	two-sided	0.016151	0.0538368	fdr_bh	3.974	-0.777753	sn-glycero-3-phosphocholine
5	lab	-	LabB	LabD	FALSE	TRUE	-0.94442	26.5585	two-sided	0.353468	0.504955	fdr_bh	0.436	-0.284188	sn-glycero-3-phosphocholine
6	lab	-	LabB	LabE	FALSE	TRUE	-3.36971	26.4797	two-sided	0.00231952	0.0115976	fdr_bh	20.131	-1.01391	sn-glycero-3-phosphocholine
7	lab	-	LabC	LabD	FALSE	TRUE	1.61672	40	two-sided	0.113799	0.189665	fdr_bh	0.85	0.489517	sn-glycero-3-phosphocholine
8	lab	-	LabC	LabE	FALSE	TRUE	0.0918451	40	two-sided	0.92728	0.930182	fdr_bh	0.304	0.0278092	sn-glycero-3-phosphocholine
9	lab	-	LabD	LabE	FALSE	TRUE	-1.86296	40	two-sided	0.0698221	0.139644	fdr_bh	1.182	-0.564076	sn-glycero-3-phosphocholine
10	treatment	-	Axenic	SynCom16	FALSE	TRUE	2.02361	66.794	two-sided	0.0470144	0.0470144	fdr_bh	1.389	0.481202	sn-glycero-3-phosphocholine
11	treatment	-	Axenic	SynCom17	FALSE	TRUE	4.10013	68	two-sided	0.0001125	0.000337501	fdr_bh	200.695	0.969268	sn-glycero-3-phosphocholine
12	treatment	-	SynCom16	SynCom17	FALSE	TRUE	2.15906	66.9945	two-sided	0.0344302	0.0470144	fdr_bh	1.755	0.513901	sn-glycero-3-phosphocholine
13	lab * treatment	LabA	Axenic	SynCom16	FALSE	TRUE	0.318529	12	two-sided	0.755559	0.998817	fdr_bh	0.461	0.159393	sn-glycero-3-phosphocholine
14	lab * treatment	LabA	Axenic	SynCom17	FALSE	TRUE	-0.258416	12	two-sided	0.800465	0.998817	fdr_bh	0.456	-0.129312	sn-glycero-3-phosphocholine
15	lab * treatment	LabA	SynCom16	SynCom17	FALSE	TRUE	-0.45678	12	two-sided	0.655987	0.983981	fdr_bh	0.478	-0.228575	sn-glycero-3-phosphocholine
16	lab * treatment	LabB	Axenic	SynCom16	FALSE	TRUE	-1.36825	10.3972	two-sided	0.200072	0.333454	fdr_bh	0.815	-0.712457	sn-glycero-3-phosphocholine
17	lab * treatment	LabB	Axenic	SynCom17	FALSE	TRUE	4.7199	12	two-sided	0.00049706	0.00372795	fdr_bh	49.944	2.36186	sn-glycero-3-phosphocholine
18	lab * treatment	LabB	SynCom16	SynCom17	FALSE	TRUE	5.84724	6.03147	two-sided	0.00108354	0.00541769	fdr_bh	164.747	3.23372	sn-glycero-3-phosphocholine
19	lab * treatment	LabC	Axenic	SynCom16	FALSE	TRUE	2.55983	12	two-sided	0.0250093	0.0708468	fdr_bh	2.791	1.28095	sn-glycero-3-phosphocholine
20	lab * treatment	LabC	Axenic	SynCom17	FALSE	TRUE	12.3871	12	two-sided	3.39251e-08	5.08877e-07	fdr_bh	193400	6.19853	sn-glycero-3-phosphocholine
21	lab * treatment	LabC	SynCom16	SynCom17	FALSE	TRUE	2.49179	12	two-sided	0.0283387	0.0708468	fdr_bh	2.57	1.2469	sn-glycero-3-phosphocholine
22	lab * treatment	LabD	Axenic	SynCom16	FALSE	TRUE	-0.103795	12	two-sided	0.919046	0.998817	fdr_bh	0.448	-0.0519396	sn-glycero-3-phosphocholine
23	lab * treatment	LabD	Axenic	SynCom17	FALSE	TRUE	0.0015133	12	two-sided	0.998817	0.998817	fdr_bh	0.446	0.000757261	sn-glycero-3-phosphocholine
24	lab * treatment	LabD	SynCom16	SynCom17	FALSE	TRUE	0.0685912	12	two-sided	0.946445	0.998817	fdr_bh	0.447	0.0343233	sn-glycero-3-phosphocholine
25	lab * treatment	LabE	Axenic	SynCom16	FALSE	TRUE	2.36793	12	two-sided	0.0355352	0.0761469	fdr_bh	2.218	1.18492	sn-glycero-3-phosphocholine
26	lab * treatment	LabE	Axenic	SynCom17	FALSE	TRUE	3.72844	12	two-sided	0.0028821	0.0108079	fdr_bh	12.861	1.86573	sn-glycero-3-phosphocholine
27	lab * treatment	LabE	SynCom16	SynCom17	FALSE	TRUE	1.59966	12	two-sided	0.135655	0.254354	fdr_bh	0.984	0.800478	sn-glycero-3-phosphocholine
0	lab	-	LabA	LabB	FALSE	TRUE	2.45182	22.7657	two-sided	0.0223156	0.0608774	fdr_bh	3.065	0.73495	guanosine 3',5'-cyclic monophosphoric acid
1	lab	-	LabA	LabC	FALSE	TRUE	3.82309	40	two-sided	0.000451218	0.00251634	fdr_bh	60.438	1.15757	sn-glycerol 3-phosphoric acid
2	lab	-	LabA	LabD	FALSE	TRUE	1.36097	40	two-sided	0.181143	0.324368	fdr_bh	0.632	0.412079	sn-glycerol 3-phosphoric acid
3	lab	-	LabA	LabE	FALSE	TRUE	-0.747977	40	two-sided	0.458849	0.509832	fdr_bh	0.379	-0.226475	sn-glycerol 3-phosphoric acid
4	lab	-	LabB	LabC	FALSE	TRUE	-0.287384	38.9985	two-sided	0.77534	0.77534	fdr_bh	0.316	-0.0879561	sn-glycerol 3-phosphoric acid
5	lab	-	LabB	LabD	FALSE	TRUE	-1.18909	22.6225	two-sided	0.246738	0.352483	fdr_bh	0.536	-0.356382	sn-glycerol 3-phosphoric acid
6	lab	-	LabB	LabE	FALSE	TRUE	-1.88859	20.4054	two-sided	0.0732463	0.183116	fdr_bh	1.231	-0.564631	sn-glycerol 3-phosphoric acid
7	lab	-	LabC	LabD	FALSE	TRUE	-1.08565	40	two-sided	0.284133	0.355166	fdr_bh	0.485	-0.328718	sn-glycerol 3-phosphoric acid
8	lab	-	LabC	LabE	FALSE	TRUE	-1.84711	40	two-sided	0.0721381	0.183116	fdr_bh	1.156	-0.559274	sn-glycerol 3-phosphoric acid
9	lab	-	LabD	LabE	FALSE	TRUE	-1.31915	40	two-sided	0.194621	0.324368	fdr_bh	0.605	-0.399418	sn-glycerol 3-phosphoric acid
10	treatment	-	Axenic	SynCom16	FALSE	TRUE	-1.52583	35.928	two-sided	0.135808	0.135808	fdr_bh	0.665	-0.368198	sn-glycerol 3-phosphoric acid
11	treatment	-	Axenic	SynCom17	FALSE	TRUE	7.99383	68	two-sided	2.24866e-11	6.74598e-11	fdr_bh	287600000	1.88974	sn-glycerol 3-phosphoric acid
12	treatment	-	SynCom16	SynCom17	FALSE	TRUE	3.27495	33.1187	two-sided	0.00248011	0.00372017	fdr_bh	19.892	0.791253	sn-glycerol 3-phosphoric acid
13	lab * treatment	LabA	Axenic	SynCom16	FALSE	TRUE	-1.34978	12	two-sided	0.201999	0.251016	fdr_bh	0.793	-0.675436	sn-glycerol 3-phosphoric acid
14	lab * treatment	LabA	Axenic	SynCom17	FALSE	TRUE	8.00787	12	two-sided	3.72224e-06	5.58336e-05	fdr_bh	3022.22	4.00717	sn-glycerol 3-phosphoric acid
15	lab * treatment	LabA	SynCom16	SynCom17	FALSE	TRUE	5.35267	12	two-sided	0.000172857	0.000518572	fdr_bh	117.098	2.6785	sn-glycerol 3-phosphoric acid
16	lab * treatment	LabB	Axenic	SynCom16	FALSE	TRUE	-2.2423	5.24119	two-sided	0.0725432	0.120905	fdr_bh	1.884	-1.25715	sn-glycerol 3-phosphoric acid
17	lab * treatment	LabB	Axenic	SynCom17	FALSE	TRUE	3.84465	12	two-sided	0.0023327	0.00499865	fdr_bh	15.071	1.92388	sn-glycerol 3-phosphoric acid
18	lab * treatment	LabB	SynCom16	SynCom17	FALSE	TRUE	3.08847	5.25875	two-sided	0.0254543	0.0477268	fdr_bh	5.104	1.73099	sn-glycerol 3-phosphoric acid
19	lab * treatment	LabC	Axenic	SynCom16	FALSE	TRUE	1.30142	12	two-sided	0.217547	0.251016	fdr_bh	0.763	0.651235	sn-glycerol 3-phosphoric acid
20	lab * treatment	LabC	Axenic	SynCom17	FALSE	TRUE	4.44905	12	two-sided	0.000794182	0.00198546	fdr_bh	34.502	2.22632	sn-glycerol 3-phosphoric acid
21	lab * treatment	LabC	SynCom16	SynCom17	FALSE	TRUE	5.68331	12	two-sided	0.000101776	0.000508881	fdr_bh	181.048	2.84395	sn-glycerol 3-phosphoric acid
22	lab * treatment	LabD	Axenic	SynCom16	FALSE	TRUE	-0.802504	12	two-sided	0.437866	0.437866	fdr_bh	0.551	-0.401576	sn-glycerol 3-phosphoric acid
23	lab * treatment	LabD	Axenic	SynCom17	FALSE	TRUE	5.38715	12	two-sided	0.000163448	0.000518572	fdr_bh	122.585	2.69575	sn-glycerol 3-phosphoric acid
24	lab * treatment	LabD	SynCom16	SynCom17	FALSE	TRUE	1.69125	12	two-sided	0.116573	0.158964	fdr_bh	1.072	0.846306	sn-glycerol 3-phosphoric acid
25	lab * treatment	LabE	Axenic	SynCom16	FALSE	TRUE	-1.08261	12	two-sided	0.300257	0.321704	fdr_bh	0.65	-0.541741	sn-glycerol 3-phosphoric acid
26	lab * treatment	LabE	Axenic	SynCom17	FALSE	TRUE	5.98484	12	two-sided	6.36313e-05	0.000477235	fdr_bh	267.537	2.99484	sn-glycerol 3-phosphoric acid
27	lab * treatment	LabE	SynCom16	SynCom17	FALSE	TRUE	1.76619	12	two-sided	0.102768	0.154152	fdr_bh	1.153	0.883806	sn-glycerol 3-phosphoric acid
0	lab	-	LabA	LabB	FALSE	TRUE	0.869646	22.6292	two-sided	0.393625	0.492032	fdr_bh	0.413	0.260645	threonine
1	lab	-	LabA	LabC	FALSE	TRUE	1.63889	40	two-sided	0.109079	0.181799	fdr_bh	0.874	0.49623	threonine
2	lab	-	LabA	LabD	FALSE	TRUE	0.769912	40	two-sided	0.445875	0.495417	fdr_bh	0.384	0.233117	threonine
3	lab	-	LabA	LabE	FALSE	TRUE	-1.99457	40	two-sided	0.0529357	0.105871	fdr_bh	1.434	-0.603924	threonine
4	lab	-	LabB	LabC	FALSE	TRUE	2.33348	37.2283	two-sided	0.0251297	0.105871	fdr_bh	2.489	0.717989	threonine
5	lab	-	LabB	LabD	FALSE	TRUE	-0.0631835	29.6536	two-sided	0.950044	0.950044	fdr_bh	0.306	-0.0190694	threonine
6	lab	-	LabB	LabE	FALSE	TRUE	-2.0936	20.0264	two-sided	0.0492258	0.105871	fdr_bh	1.675	-0.625644	threonine
7	lab	-	LabC	LabD	FALSE	TRUE	-1.48711	40	two-sided	0.144826	0.206894	fdr_bh	0.727	-0.450274	threonine
8	lab	-	LabC	LabE	FALSE	TRUE	-2.17152	40	two-sided	0.0358804	0.105871	fdr_bh	1.895	-0.657501	threonine
9	lab	-	LabD	LabE	FALSE	TRUE	-2.08807	40	two-sided	0.0432035	0.105871	fdr_bh	1.657	-0.632234	threonine
10	treatment	-	Axenic	SynCom16	FALSE	TRUE	1.43728	35.3744	two-sided	0.159425	0.239137	fdr_bh	0.595	0.3374	threonine
11	treatment	-	Axenic	SynCom17	FALSE	TRUE	1.57543	68	two-sided	0.119798	0.239137	fdr_bh	0.706	0.372432	threonine
12	treatment	-	SynCom16	SynCom17	FALSE	TRUE	0.797482	49.9731	two-sided	0.428944	0.428944	fdr_bh	0.325	0.191441	threonine
13	lab * treatment	LabA	Axenic	SynCom16	FALSE	TRUE	1.23382	12	two-sided	0.240891	0.422039	fdr_bh	0.724	0.617406	threonine
14	lab * treatment	LabA	Axenic	SynCom17	FALSE	TRUE	0.746564	12	two-sided	0.469702	0.503252	fdr_bh	0.535	0.373583	threonine
15	lab * treatment	LabA	SynCom16	SynCom17	FALSE	TRUE	-2.7715	12	two-sided	0.0169147	0.126861	fdr_bh	3.629	-1.38687	threonine
16	lab * treatment	LabB	Axenic	SynCom16	FALSE	TRUE	-1.05062	7.85313	two-sided	0.324687	0.422039	fdr_bh	0.648	-0.566291	threonine
17	lab * treatment	LabB	Axenic	SynCom17	FALSE	TRUE	-4.06749	12	two-sided	0.00156061	0.0234091	fdr_bh	20.448	-2.03539	threonine
18	lab * treatment	LabB	SynCom16	SynCom17	FALSE	TRUE	-2.23865	10.406	two-sided	0.0481253	0.201336	fdr_bh	1.876	-1.16549	threonine
19	lab * treatment	LabC	Axenic	SynCom16	FALSE	TRUE	-2.13897	12	two-sided	0.0536895	0.201336	fdr_bh	1.707	-1.07035	threonine
20	lab * treatment	LabC	Axenic	SynCom17	FALSE	TRUE	-0.989009	12	two-sided	0.342182	0.422039	fdr_bh	0.612	-0.494904	threonine
21	lab * treatment	LabC	SynCom16	SynCom17	FALSE	TRUE	0.962183	12	two-sided	0.354946	0.422039	fdr_bh	0.602	0.48148	threonine
22	lab * treatment	LabD	Axenic	SynCom16	FALSE	TRUE	-0.343717	12	two-sided	0.737006	0.737006	fdr_bh	0.464	-0.171998	threonine
23	lab * treatment	LabD	Axenic	SynCom17	FALSE	TRUE	0.939974	12	two-sided	0.365767	0.422039	fdr_bh	0.594	0.470367	threonine
24	lab * treatment	LabD	SynCom16	SynCom17	FALSE	TRUE	0.982639	12	two-sided	0.345183	0.422039	fdr_bh	0.61	0.491716	threonine
25	lab * treatment	LabE	Axenic	SynCom16	FALSE	TRUE	1.60392	12	two-sided	0.134711	0.336779	fdr_bh	0.988	0.802608	threonine
26	lab * treatment	LabE	Axenic	SynCom17	FALSE	TRUE	1.77879	12	two-sided	0.100595	0.301785	fdr_bh	1.168	0.890115	threonine
27	lab * treatment	LabE	SynCom16	SynCom17	FALSE	TRUE	1.20709	12	two-sided	0.250653	0.422039	fdr_bh	0.71	0.604033	threonine
0	lab	-	LabA	LabB	FALSE	TRUE	2.34588	38.8175	two-sided	0.0241855	0.0604638	fdr_bh	2.542	0.719095	4-imidazoleacetic acid
1	lab	-	LabA	LabC	FALSE	TRUE	2.28576	40	two-sided	0.027643	0.138215	fdr_bh	2.293	0.692092	tryptophan
2	lab	-	LabA	LabD	FALSE	TRUE	1.06241	40	two-sided	0.294421	0.368026	fdr_bh	0.475	0.321681	tryptophan
3	lab	-	LabA	LabE	FALSE	TRUE	-1.67316	40	two-sided	0.102101	0.170168	fdr_bh	0.913	-0.506605	tryptophan
4	lab	-	LabB	LabC	FALSE	TRUE	-0.875874	38.9439	two-sided	0.386469	0.394284	fdr_bh	0.415	-0.267773	tryptophan
5	lab	-	LabB	LabD	FALSE	TRUE	-1.41527	28.327	two-sided	0.167891	0.239844	fdr_bh	0.675	-0.4266	tryptophan
6	lab	-	LabB	LabE	FALSE	TRUE	-1.86849	20.0362	two-sided	0.0763869	0.170168	fdr_bh	1.196	-0.558379	tryptophan
7	lab	-	LabC	LabD	FALSE	TRUE	-0.861158	40	two-sided	0.394284	0.394284	fdr_bh	0.408	-0.260745	tryptophan
8	lab	-	LabC	LabE	FALSE	TRUE	-1.82991	40	two-sided	0.0747237	0.170168	fdr_bh	1.128	-0.554066	tryptophan
9	lab	-	LabD	LabE	FALSE	TRUE	-1.76551	40	two-sided	0.0851114	0.170168	fdr_bh	1.032	-0.534568	tryptophan
10	treatment	-	Axenic	SynCom16	FALSE	TRUE	1.86876	34.152	two-sided	0.0702534	0.10538	fdr_bh	1.082	0.438467	tryptophan
11	treatment	-	Axenic	SynCom17	FALSE	TRUE	1.93757	68	two-sided	0.0568295	0.10538	fdr_bh	1.202	0.458042	tryptophan
12	treatment	-	SynCom16	SynCom17	FALSE	TRUE	1.08623	65.6761	two-sided	0.281347	0.281347	fdr_bh	0.409	0.259052	tryptophan
13	lab * treatment	LabA	Axenic	SynCom16	FALSE	TRUE	3.06745	12	two-sided	0.00976301	0.0767532	fdr_bh	5.308	1.53496	tryptophan
14	lab * treatment	LabA	Axenic	SynCom17	FALSE	TRUE	3.04211	12	two-sided	0.0102338	0.0767532	fdr_bh	5.135	1.52228	tryptophan
15	lab * treatment	LabA	SynCom16	SynCom17	FALSE	TRUE	-0.385202	12	two-sided	0.706828	0.918323	fdr_bh	0.468	-0.192757	tryptophan
16	lab * treatment	LabB	Axenic	SynCom16	FALSE	TRUE	-1.07498	5.72401	two-sided	0.325596	0.610493	fdr_bh	0.659	-0.597514	tryptophan
17	lab * treatment	LabB	Axenic	SynCom17	FALSE	TRUE	0.339246	12	two-sided	0.740287	0.918323	fdr_bh	0.463	0.16976	tryptophan
18	lab * treatment	LabB	SynCom16	SynCom17	FALSE	TRUE	1.2043	5.17834	two-sided	0.280617	0.601321	fdr_bh	0.72	0.675998	tryptophan
19	lab * treatment	LabC	Axenic	SynCom16	FALSE	TRUE	-0.369254	12	two-sided	0.718371	0.918323	fdr_bh	0.467	-0.184776	tryptophan
20	lab * treatment	LabC	Axenic	SynCom17	FALSE	TRUE	-0.264504	12	two-sided	0.79588	0.918323	fdr_bh	0.456	-0.132359	tryptophan
21	lab * treatment	LabC	SynCom16	SynCom17	FALSE	TRUE	-0.110769	12	two-sided	0.913631	0.927208	fdr_bh	0.448	-0.0554293	tryptophan
22	lab * treatment	LabD	Axenic	SynCom16	FALSE	TRUE	1.85355	12	two-sided	0.0885381	0.229002	fdr_bh	1.259	0.927526	tryptophan
23	lab * treatment	LabD	Axenic	SynCom17	FALSE	TRUE	1.83373	12	two-sided	0.091601	0.229002	fdr_bh	1.234	0.917605	tryptophan
24	lab * treatment	LabD	SynCom16	SynCom17	FALSE	TRUE	-0.093296	12	two-sided	0.927208	0.927208	fdr_bh	0.447	-0.0466857	tryptophan
25	lab * treatment	LabE	Axenic	SynCom16	FALSE	TRUE	1.92904	12	two-sided	0.0777109	0.229002	fdr_bh	1.361	0.9653	tryptophan
26	lab * treatment	LabE	Axenic	SynCom17	FALSE	TRUE	1.97541	12	two-sided	0.0716766	0.229002	fdr_bh	1.429	0.988504	tryptophan
27	lab * treatment	LabE	SynCom16	SynCom17	FALSE	TRUE	0.937366	12	two-sided	0.367053	0.611756	fdr_bh	0.593	0.469062	tryptophan
0	lab	-	LabA	LabB	FALSE	TRUE	2.33589	33.7582	two-sided	0.0255764	0.0511528	fdr_bh	2.499	0.707879	3',5'-cyclic AMP
1	lab	-	LabA	LabC	FALSE	TRUE	-9.7688	40	two-sided	3.775e-12	3.775e-11	fdr_bh	1378000000	-2.95783	tyramine
2	lab	-	LabA	LabD	FALSE	TRUE	-6.41133	40	two-sided	1.24864e-07	4.16214e-07	fdr_bh	83660	-1.94125	tyramine
3	lab	-	LabA	LabE	FALSE	TRUE	-0.371485	40	two-sided	0.712237	0.712237	fdr_bh	0.32	-0.11248	tyramine
4	lab	-	LabB	LabC	FALSE	TRUE	-6.51359	33.6609	two-sided	1.95718e-07	4.89295e-07	fdr_bh	101600	-1.9737	tyramine
5	lab	-	LabB	LabD	FALSE	TRUE	-2.30171	38.9938	two-sided	0.0267795	0.029755	fdr_bh	2.357	-0.70457	tyramine
6	lab	-	LabB	LabE	FALSE	TRUE	2.6025	34.0687	two-sided	0.0136035	0.0170044	fdr_bh	4.046	0.804064	tyramine
7	lab	-	LabC	LabD	FALSE	TRUE	4.73697	40	two-sided	2.72681e-05	4.54469e-05	fdr_bh	670.306	1.43428	tyramine
8	lab	-	LabC	LabE	FALSE	TRUE	8.91055	40	two-sided	4.81937e-11	2.40969e-10	fdr_bh	124400000	2.69797	tyramine
9	lab	-	LabD	LabE	FALSE	TRUE	5.25243	40	two-sided	5.2802e-06	1.05604e-05	fdr_bh	2851.47	1.59035	tyramine
10	treatment	-	Axenic	SynCom16	FALSE	TRUE	-0.639351	66.1831	two-sided	0.524801	0.524801	fdr_bh	0.295	-0.152407	tyramine
11	treatment	-	Axenic	SynCom17	FALSE	TRUE	-1.21312	68	two-sided	0.22928	0.524801	fdr_bh	0.461	-0.286782	tyramine
12	treatment	-	SynCom16	SynCom17	FALSE	TRUE	-0.681396	60.5935	two-sided	0.498217	0.524801	fdr_bh	0.302	-0.161395	tyramine
13	lab * treatment	LabA	Axenic	SynCom16	FALSE	TRUE	-1.59951	12	two-sided	0.13569	0.339224	fdr_bh	0.984	-0.800401	tyramine
14	lab * treatment	LabA	Axenic	SynCom17	FALSE	TRUE	-0.597355	12	two-sided	0.561373	0.753132	fdr_bh	0.502	-0.298919	tyramine
15	lab * treatment	LabA	SynCom16	SynCom17	FALSE	TRUE	1.02463	12	two-sided	0.325748	0.610777	fdr_bh	0.626	0.512731	tyramine
16	lab * treatment	LabB	Axenic	SynCom16	FALSE	TRUE	-0.444709	10.4885	two-sided	0.665566	0.753132	fdr_bh	0.487	-0.231171	tyramine
17	lab * treatment	LabB	Axenic	SynCom17	FALSE	TRUE	-2.79174	12	two-sided	0.016292	0.176933	fdr_bh	3.723	-1.397	tyramine
18	lab * treatment	LabB	SynCom16	SynCom17	FALSE	TRUE	-2.59818	7.03016	two-sided	0.0353867	0.176933	fdr_bh	2.822	-1.25134	tyramine
19	lab * treatment	LabC	Axenic	SynCom16	FALSE	TRUE	-0.509718	12	two-sided	0.619493	0.753132	fdr_bh	0.486	-0.255065	tyramine
20	lab * treatment	LabC	Axenic	SynCom17	FALSE	TRUE	-2.40245	12	two-sided	0.0333692	0.176933	fdr_bh	2.31	-1.2022	tyramine
21	lab * treatment	LabC	SynCom16	SynCom17	FALSE	TRUE	-1.98702	12	two-sided	0.0702349	0.210705	fdr_bh	1.446	-0.994313	tyramine
22	lab * treatment	LabD	Axenic	SynCom16	FALSE	TRUE	-0.390622	12	two-sided	0.702923	0.753132	fdr_bh	0.469	-0.195469	tyramine
23	lab * treatment	LabD	Axenic	SynCom17	FALSE	TRUE	1.44929	12	two-sided	0.172881	0.37046	fdr_bh	0.861	0.725233	tyramine
24	lab * treatment	LabD	SynCom16	SynCom17	FALSE	TRUE	2.18106	12	two-sided	0.0497992	0.186747	fdr_bh	1.789	1.09141	tyramine
25	lab * treatment	LabE	Axenic	SynCom16	FALSE	TRUE	-0.2693	12	two-sided	0.792273	0.792273	fdr_bh	0.457	-0.134759	tyramine
26	lab * treatment	LabE	Axenic	SynCom17	FALSE	TRUE	0.444737	12	two-sided	0.664425	0.753132	fdr_bh	0.476	0.222548	tyramine
27	lab * treatment	LabE	SynCom16	SynCom17	FALSE	TRUE	0.475451	12	two-sided	0.643003	0.753132	fdr_bh	0.481	0.237918	tyramine
0	lab	-	LabA	LabB	FALSE	TRUE	2.27251	38.9902	two-sided	0.0286481	0.0954937	fdr_bh	2.243	0.695136	N-acetyl-hexosamine
1	lab	-	LabA	LabC	FALSE	TRUE	3.01585	40	two-sided	0.00443791	0.0221896	fdr_bh	9.328	0.913151	tyrosine
2	lab	-	LabA	LabD	FALSE	TRUE	-0.651933	40	two-sided	0.518173	0.518173	fdr_bh	0.359	-0.197395	tyrosine
3	lab	-	LabA	LabE	FALSE	TRUE	-1.78684	40	two-sided	0.0815439	0.112306	fdr_bh	1.063	-0.541026	tyrosine
4	lab	-	LabB	LabC	FALSE	TRUE	-0.890869	38.8126	two-sided	0.378489	0.420543	fdr_bh	0.42	-0.272143	tyrosine
5	lab	-	LabB	LabD	FALSE	TRUE	-2.07152	20.3544	two-sided	0.051225	0.112306	fdr_bh	1.618	-0.619286	tyrosine
6	lab	-	LabB	LabE	FALSE	TRUE	-1.87657	20.0015	two-sided	0.0752448	0.112306	fdr_bh	1.21	-0.560771	tyrosine
7	lab	-	LabC	LabD	FALSE	TRUE	-1.94559	40	two-sided	0.0587547	0.112306	fdr_bh	1.333	-0.589094	tyrosine
8	lab	-	LabC	LabE	FALSE	TRUE	-1.8685	40	two-sided	0.0690293	0.112306	fdr_bh	1.191	-0.56575	tyrosine
9	lab	-	LabD	LabE	FALSE	TRUE	-1.73834	40	two-sided	0.0898448	0.112306	fdr_bh	0.995	-0.526341	tyrosine
10	treatment	-	Axenic	SynCom16	FALSE	TRUE	1.63367	34.2898	two-sided	0.111479	0.111479	fdr_bh	0.767	0.38333	tyrosine
11	treatment	-	Axenic	SynCom17	FALSE	TRUE	1.8598	68	two-sided	0.0672392	0.100859	fdr_bh	1.063	0.439657	tyrosine
12	treatment	-	SynCom16	SynCom17	FALSE	TRUE	3.33332	36.21	two-sided	0.00198796	0.00596389	fdr_bh	23.107	0.804268	tyrosine
13	lab * treatment	LabA	Axenic	SynCom16	FALSE	TRUE	2.078	12	two-sided	0.0598341	0.112189	fdr_bh	1.596	1.03984	tyrosine
14	lab * treatment	LabA	Axenic	SynCom17	FALSE	TRUE	3.03546	12	two-sided	0.010361	0.0259025	fdr_bh	5.091	1.51895	tyrosine
15	lab * treatment	LabA	SynCom16	SynCom17	FALSE	TRUE	3.32862	12	two-sided	0.00601339	0.0180402	fdr_bh	7.496	1.66566	tyrosine
16	lab * treatment	LabB	Axenic	SynCom16	FALSE	TRUE	-1.77474	8.68195	two-sided	0.110908	0.127971	fdr_bh	1.164	-0.946616	tyrosine
17	lab * treatment	LabB	Axenic	SynCom17	FALSE	TRUE	4.95627	12	two-sided	0.000332853	0.00166426	fdr_bh	68.825	2.48014	tyrosine
18	lab * treatment	LabB	SynCom16	SynCom17	FALSE	TRUE	5.42247	6.73514	two-sided	0.00111837	0.00419388	fdr_bh	98.352	2.96712	tyrosine
19	lab * treatment	LabC	Axenic	SynCom16	FALSE	TRUE	-1.67021	12	two-sided	0.120733	0.129357	fdr_bh	1.051	-0.835781	tyrosine
20	lab * treatment	LabC	Axenic	SynCom17	FALSE	TRUE	6.18212	12	two-sided	4.71191e-05	0.000353393	fdr_bh	344.089	3.09356	tyrosine
21	lab * treatment	LabC	SynCom16	SynCom17	FALSE	TRUE	6.54958	12	two-sided	2.73109e-05	0.000353393	fdr_bh	545.185	3.27744	tyrosine
22	lab * treatment	LabD	Axenic	SynCom16	FALSE	TRUE	-0.21053	12	two-sided	0.836787	0.836787	fdr_bh	0.453	-0.10535	tyrosine
23	lab * treatment	LabD	Axenic	SynCom17	FALSE	TRUE	1.72896	12	two-sided	0.109431	0.127971	fdr_bh	1.112	0.86518	tyrosine
24	lab * treatment	LabD	SynCom16	SynCom17	FALSE	TRUE	1.78036	12	two-sided	0.100328	0.127971	fdr_bh	1.17	0.8909	tyrosine
25	lab * treatment	LabE	Axenic	SynCom16	FALSE	TRUE	1.87553	12	two-sided	0.0852522	0.127878	fdr_bh	1.287	0.938523	tyrosine
26	lab * treatment	LabE	Axenic	SynCom17	FALSE	TRUE	1.96836	12	two-sided	0.0725653	0.120942	fdr_bh	1.418	0.984976	tyrosine
27	lab * treatment	LabE	SynCom16	SynCom17	FALSE	TRUE	2.07937	12	two-sided	0.0596897	0.112189	fdr_bh	1.598	1.04052	tyrosine
0	lab	-	LabA	LabB	FALSE	TRUE	2.26135	20.6987	two-sided	0.034638	0.0841566	fdr_bh	2.201	0.676304	asparagine
1	lab	-	LabA	LabC	FALSE	TRUE	2.97034	40	two-sided	0.00501106	0.0125276	fdr_bh	8.473	0.899371	uridine
2	lab	-	LabA	LabD	FALSE	TRUE	3.30996	40	two-sided	0.00198283	0.00991414	fdr_bh	17.809	1.0022	uridine
3	lab	-	LabA	LabE	FALSE	TRUE	2.99138	40	two-sided	0.00473795	0.0125276	fdr_bh	8.857	0.905742	uridine
4	lab	-	LabB	LabC	FALSE	TRUE	-1.57341	33.3876	two-sided	0.125054	0.250107	fdr_bh	0.81	-0.476627	uridine
5	lab	-	LabB	LabD	FALSE	TRUE	-1.15081	34.8079	two-sided	0.257656	0.429427	fdr_bh	0.517	-0.349147	uridine
6	lab	-	LabB	LabE	FALSE	TRUE	-1.0113	29.3919	two-sided	0.320128	0.457326	fdr_bh	0.459	-0.305143	uridine
7	lab	-	LabC	LabD	FALSE	TRUE	0.417004	40	two-sided	0.678905	0.848631	fdr_bh	0.325	0.126262	uridine
8	lab	-	LabC	LabE	FALSE	TRUE	0.277581	40	two-sided	0.782764	0.869738	fdr_bh	0.313	0.084047	uridine
9	lab	-	LabD	LabE	FALSE	TRUE	-0.080159	40	two-sided	0.936511	0.936511	fdr_bh	0.304	-0.0242709	uridine
10	treatment	-	Axenic	SynCom16	FALSE	TRUE	0.0326796	61.796	two-sided	0.974035	0.974035	fdr_bh	0.248	0.00781075	uridine
11	treatment	-	Axenic	SynCom17	FALSE	TRUE	-0.464634	68	two-sided	0.643678	0.974035	fdr_bh	0.27	-0.109839	uridine
12	treatment	-	SynCom16	SynCom17	FALSE	TRUE	-0.455695	58.5983	two-sided	0.650294	0.974035	fdr_bh	0.271	-0.107852	uridine
13	lab * treatment	LabA	Axenic	SynCom16	FALSE	TRUE	-0.729443	12	two-sided	0.479727	0.599659	fdr_bh	0.531	-0.365016	uridine
14	lab * treatment	LabA	Axenic	SynCom17	FALSE	TRUE	-2.19008	12	two-sided	0.0490006	0.147002	fdr_bh	1.807	-1.09593	uridine
15	lab * treatment	LabA	SynCom16	SynCom17	FALSE	TRUE	-1.74529	12	two-sided	0.106462	0.199616	fdr_bh	1.13	-0.873352	uridine
16	lab * treatment	LabB	Axenic	SynCom16	FALSE	TRUE	1.84025	9.76322	two-sided	0.0962822	0.199616	fdr_bh	1.24	0.967761	uridine
17	lab * treatment	LabB	Axenic	SynCom17	FALSE	TRUE	4.7731	12	two-sided	0.000453864	0.00680796	fdr_bh	53.692	2.38848	uridine
18	lab * treatment	LabB	SynCom16	SynCom17	FALSE	TRUE	2.04018	8.63389	two-sided	0.0730694	0.182673	fdr_bh	1.518	1.08885	uridine
19	lab * treatment	LabC	Axenic	SynCom16	FALSE	TRUE	1.31126	12	two-sided	0.214308	0.357179	fdr_bh	0.769	0.656158	uridine
20	lab * treatment	LabC	Axenic	SynCom17	FALSE	TRUE	4.16317	12	two-sided	0.00131533	0.00986501	fdr_bh	23.315	2.08327	uridine
21	lab * treatment	LabC	SynCom16	SynCom17	FALSE	TRUE	2.88736	12	two-sided	0.0136428	0.0682141	fdr_bh	4.205	1.44485	uridine
22	lab * treatment	LabD	Axenic	SynCom16	FALSE	TRUE	0.47398	12	two-sided	0.644022	0.690023	fdr_bh	0.48	0.237182	uridine
23	lab * treatment	LabD	Axenic	SynCom17	FALSE	TRUE	-0.613197	12	two-sided	0.551192	0.63599	fdr_bh	0.505	-0.306846	uridine
24	lab * treatment	LabD	SynCom16	SynCom17	FALSE	TRUE	-0.930092	12	two-sided	0.370656	0.505441	fdr_bh	0.591	-0.465422	uridine
25	lab * treatment	LabE	Axenic	SynCom16	FALSE	TRUE	-1.10623	12	two-sided	0.290312	0.435468	fdr_bh	0.661	-0.553561	uridine
26	lab * treatment	LabE	Axenic	SynCom17	FALSE	TRUE	-2.68039	12	two-sided	0.0200225	0.0750843	fdr_bh	3.238	-1.34128	uridine
27	lab * treatment	LabE	SynCom16	SynCom17	FALSE	TRUE	-0.225779	12	two-sided	0.825173	0.825173	fdr_bh	0.454	-0.112981	uridine
0	lab	-	LabA	LabB	FALSE	TRUE	-2.10397	23.4768	two-sided	0.0462851	0.129296	fdr_bh	1.703	-0.657317	pterin
1	lab	-	LabA	LabC	FALSE	TRUE	4.48339	40	two-sided	6.0391e-05	0.00060391	fdr_bh	335.67	1.3575	uridine-5-monophosphoric acid
2	lab	-	LabA	LabD	FALSE	TRUE	2.20867	40	two-sided	0.03299	0.0549834	fdr_bh	2.014	0.668749	uridine-5-monophosphoric acid
3	lab	-	LabA	LabE	FALSE	TRUE	-1.08181	40	two-sided	0.285814	0.317572	fdr_bh	0.483	-0.327556	uridine-5-monophosphoric acid
4	lab	-	LabB	LabC	FALSE	TRUE	1.58757	27.4103	two-sided	0.123855	0.154818	fdr_bh	0.824	0.493893	uridine-5-monophosphoric acid
5	lab	-	LabB	LabD	FALSE	TRUE	-0.707066	31.4191	two-sided	0.484737	0.484737	fdr_bh	0.373	-0.213764	uridine-5-monophosphoric acid
6	lab	-	LabB	LabE	FALSE	TRUE	-3.2071	23.2971	two-sided	0.00386964	0.0096741	fdr_bh	13.979	-0.961894	uridine-5-monophosphoric acid
7	lab	-	LabC	LabD	FALSE	TRUE	-1.74328	40	two-sided	0.0889682	0.127097	fdr_bh	1.002	-0.527836	uridine-5-monophosphoric acid
8	lab	-	LabC	LabE	FALSE	TRUE	-3.80955	40	two-sided	0.000469687	0.00234844	fdr_bh	58.44	-1.15347	uridine-5-monophosphoric acid
9	lab	-	LabD	LabE	FALSE	TRUE	-2.60282	40	two-sided	0.0129072	0.0258144	fdr_bh	4.06	-0.788093	uridine-5-monophosphoric acid
10	treatment	-	Axenic	SynCom16	FALSE	TRUE	-2.81509	38.0956	two-sided	0.00767788	0.0115168	fdr_bh	6.594	-0.678705	uridine-5-monophosphoric acid
11	treatment	-	Axenic	SynCom17	FALSE	TRUE	-3.1851	68	two-sided	0.00218487	0.0065546	fdr_bh	15.911	-0.752955	uridine-5-monophosphoric acid
12	treatment	-	SynCom16	SynCom17	FALSE	TRUE	0.0865567	64.6387	two-sided	0.931291	0.931291	fdr_bh	0.248	0.0206576	uridine-5-monophosphoric acid
13	lab * treatment	LabA	Axenic	SynCom16	FALSE	TRUE	-2.40543	12	two-sided	0.0331882	0.0751045	fdr_bh	2.318	-1.20369	uridine-5-monophosphoric acid
14	lab * treatment	LabA	Axenic	SynCom17	FALSE	TRUE	-5.10821	12	two-sided	0.000258258	0.00387387	fdr_bh	84.463	-2.55617	uridine-5-monophosphoric acid
15	lab * treatment	LabA	SynCom16	SynCom17	FALSE	TRUE	-3.21245	12	two-sided	0.00745817	0.0279681	fdr_bh	6.423	-1.60753	uridine-5-monophosphoric acid
16	lab * treatment	LabB	Axenic	SynCom16	FALSE	TRUE	0.324406	8.37253	two-sided	0.753588	0.807416	fdr_bh	0.473	0.158464	uridine-5-monophosphoric acid
17	lab * treatment	LabB	Axenic	SynCom17	FALSE	TRUE	0.350482	12	two-sided	0.732052	0.807416	fdr_bh	0.465	0.175383	uridine-5-monophosphoric acid
18	lab * treatment	LabB	SynCom16	SynCom17	FALSE	TRUE	0.0387635	10.7339	two-sided	0.969791	0.969791	fdr_bh	0.457	0.0200427	uridine-5-monophosphoric acid
19	lab * treatment	LabC	Axenic	SynCom16	FALSE	TRUE	-0.483408	12	two-sided	0.637506	0.796883	fdr_bh	0.482	-0.241899	uridine-5-monophosphoric acid
20	lab * treatment	LabC	Axenic	SynCom17	FALSE	TRUE	2.3755	12	two-sided	0.0350488	0.0751045	fdr_bh	2.237	1.18871	uridine-5-monophosphoric acid
21	lab * treatment	LabC	SynCom16	SynCom17	FALSE	TRUE	4.14337	12	two-sided	0.00136259	0.0102194	fdr_bh	22.691	2.07336	uridine-5-monophosphoric acid
22	lab * treatment	LabD	Axenic	SynCom16	FALSE	TRUE	-1.19435	12	two-sided	0.255414	0.383121	fdr_bh	0.703	-0.597659	uridine-5-monophosphoric acid
23	lab * treatment	LabD	Axenic	SynCom17	FALSE	TRUE	-2.65023	12	two-sided	0.0211701	0.0635102	fdr_bh	3.119	-1.32619	uridine-5-monophosphoric acid
24	lab * treatment	LabD	SynCom16	SynCom17	FALSE	TRUE	-0.896517	12	two-sided	0.387609	0.528557	fdr_bh	0.579	-0.44862	uridine-5-monophosphoric acid
25	lab * treatment	LabE	Axenic	SynCom16	FALSE	TRUE	-3.33413	12	two-sided	0.00595244	0.0279681	fdr_bh	7.551	-1.66841	uridine-5-monophosphoric acid
26	lab * treatment	LabE	Axenic	SynCom17	FALSE	TRUE	-1.63428	12	two-sided	0.128142	0.240267	fdr_bh	1.016	-0.817801	uridine-5-monophosphoric acid
27	lab * treatment	LabE	SynCom16	SynCom17	FALSE	TRUE	1.53089	12	two-sided	0.151724	0.252873	fdr_bh	0.925	0.766063	uridine-5-monophosphoric acid
