# Supplementary material for: Breaking the reproducibility barrier with standardized protocols for plant–microbiome research
Source: PLoS Biol. 2025 Sep 8;23(9):e3003358. doi: 10.1371/journal.pbio.3003358 (PMC12416739; doi:10.1371/journal.pbio.3003358)
Supplement: S9 Table — (XLSX) [file pbio.3003358.s020.xlsx]

## Sheet: Table_S9
Feature	Description	Mean RingTrial_16_Clean(n=16)	Mean RingTrial_OAS925(n=1)	StdErr RingTrial_16_Clean(n=16)	StdErr RingTrial_OAS925(n=1)	FishersTest Pval	FishersTest adjPval
M00660	Xanthomonas spp. pathogenicity signature, T3SS and effectors	0	1	0	0	1.301e-16	2.356e-14
M00542	EHEC/EPEC pathogenicity signature, T3SS and effectors	0	0.571429	0	0	8.501e-10	7.693e-08
M00879	Arginine succinyltransferase pathway, arginine => glutamate	0	0.428571	0	0	1.581e-07	9.537e-06
M00698	Multidrug resistance, efflux pump BpeEF-OprC	0.0690372	0.714286	0.0344395	0	3.425e-06	0.00015496
M00745	Imipenem resistance, repression of porin OprD	0.0437289	0.5	0.0199662	0	4.399e-05	0.00159258
M00919	Ectoine degradation, ectoine => aspartate	0.0343704	0.357143	0.0286578	0	0.000682366	0.0205847
M00533	Homoprotocatechuate degradation, homoprotocatechuate => 2-oxohept-3-enedioate	0.0457684	0.357143	0.0219861	0	0.00245312	0.0634306
M00741	Propanoyl-CoA metabolism, propanoyl-CoA => succinyl-CoA	0.453272	0	0.0678675	0	0.00413881	0.0936406
M00761	Undecaprenylphosphate alpha-L-Ara4N biosynthesis, UDP-GlcA => undecaprenyl phosphate alpha-L-Ara4N	0	0.142857	0	0	0.0054212	0.0981238
M00804	Complete nitrification, comammox, ammonia => nitrite => nitrate	0	0.142857	0	0	0.0054212	0.0981238
M00935	Methanofuran biosynthesis	0.0342958	0.285714	0.023434	0	0.00635222	0.104523
M00568	Catechol ortho-cleavage, catechol => 3-oxoadipate	0.167433	0.571429	0.0402318	0	0.00782572	0.118038
M00555	Betaine biosynthesis, choline => betaine	0.276769	0.714286	0.0662694	0	0.0130469	0.181653
M00044	Tyrosine degradation, tyrosine => homogentisate	0.248112	0.642857	0.0449388	0	0.016287	0.203392
M00623	Phthalate degradation, phthalate => protocatechuate	0.0233303	0.214286	0.0143679	0	0.0168557	0.203392
M00567	Methanogenesis, CO2 => methane	0.0955641	0.357143	0.0342816	0	0.023715	0.268276
M00117	Ubiquinone biosynthesis, prokaryotes, chorismate (+ polyprenyl-PP) => ubiquinol	0.313463	0.714286	0.0459337	0	0.0253825	0.270249
M00529	Denitrification, nitrate => nitrogen	0.0396965	0.214286	0.019676	0	0.0323287	0.325083
M00066	Lactosylceramide biosynthesis	0.0171361	0.142857	0.0123216	0	0.0466679	0.444573
M00373	Ethylmalonyl pathway	1.02571	0.5	0.15901	0	0.0586115	0.530434
M00155	Cytochrome c oxidase, prokaryotes	0.570432	1	0.0511006	0	0.0681695	0.560849
M00617	Methanogen	0.3499	0.714286	0.0479744	0	0.067958	0.560849
M00013	Malonate semialdehyde pathway, propanoyl-CoA => acetyl-CoA	0.142257	0.357143	0.0273543	0	0.0739754	0.566752
M00924	Cobalamin biosynthesis, anaerobic, uroporphyrinogen III => sirohydrochlorin => cobyrinate a,c-diamide	0.49433	0.857143	0.0946345	0	0.0751494	0.566752
M00530	Dissimilatory nitrate reduction, nitrate => ammonia	0.215382	0.5	0.0391592	0	0.0792414	0.573708
M00136	GABA biosynthesis, prokaryotes, putrescine => GABA	0.0697875	0.214286	0.0210438	0	0.0933023	0.640215
M00546	Purine degradation, xanthine => urea	0.567599	1	0.111132	0	0.0955016	0.640215
M00040	Tyrosine biosynthesis, chorismate => arogenate => tyrosine	0.0723238	0.214286	0.0199888	0	0.108816	0.691272
M00165	Reductive pentose phosphate cycle (Calvin cycle)	0.960636	1.42857	0.0864737	0	0.118395	0.691272
M00174	Methane oxidation, methanotroph, methane => formaldehyde	0.0317329	0.142857	0.0150659	0	0.112827	0.691272
M00613	Anoxygenic photosynthesis in green nonsulfur bacteria	1.14759	0.642857	0.085649	0	0.116566	0.691272
M00152	Cytochrome bc1 complex	0.0871232	0.214286	0.0348997	0	0.142487	0.781522
M00903	Fosfomycin biosynthesis, phosphoenolpyruvate => fosfomycin	0.00602119	0.0714286	0.00602119	0	0.141885	0.781522
M00017	Methionine biosynthesis, aspartate => homoserine => methionine	1.02439	0.571429	0.079258	0	0.147103	0.783106
M00001	Glycolysis (Embden-Meyerhof pathway), glucose => pyruvate	1.34293	0.928571	0.0879696	0	0.263186	0.784734
M00004	Pentose phosphate pathway (Pentose phosphate cycle)	1.11518	1.5	0.106933	0	0.204309	0.784734
M00006	Pentose phosphate pathway, oxidative phase, glucose 6P => ribulose 5P	0.402545	0.642857	0.0461358	0	0.185579	0.784734
M00008	Entner-Doudoroff pathway, glucose-6P => glyceraldehyde-3P + pyruvate	0.393082	0.642857	0.0509523	0	0.179845	0.784734
M00014	Glucuronate pathway (uronate pathway)	0.370767	0.571429	0.0537225	0	0.259555	0.784734
M00018	Threonine biosynthesis, aspartate => homoserine => threonine	0.667366	0.357143	0.0537776	0	0.250409	0.784734
M00024	Phenylalanine biosynthesis, chorismate => phenylpyruvate => phenylalanine	0.215739	0.357143	0.0189736	0	0.244657	0.784734
M00025	Tyrosine biosynthesis, chorismate => HPP => tyrosine	0.184674	0.357143	0.0214885	0	0.191938	0.784734
M00027	GABA (gamma-Aminobutyrate) shunt	0.374775	0.571429	0.0837192	0	0.259555	0.784734
M00036	Leucine degradation, leucine => acetoacetate + acetyl-CoA	1.55782	1.14286	0.157387	0	0.217807	0.784734
M00045	Histidine degradation, histidine => N-formiminoglutamate => glutamate	0.417131	0.642857	0.0514369	0	0.197205	0.784734
M00046	Pyrimidine degradation, uracil => beta-alanine, thymine => 3-aminoisobutanoate	0.204	0.357143	0.056612	0	0.224603	0.784734
M00064	ADP-L-glycero-D-manno-heptose biosynthesis	0.167429	0.357143	0.0529555	0	0.180061	0.784734
M00116	Menaquinone biosynthesis, chorismate (+ polyprenyl-PP) => menaquinol	0.412854	0.142857	0.0914278	0	0.173614	0.784734
M00118	Glutathione biosynthesis, glutamate => glutathione	0.0866968	0.214286	0.0225089	0	0.160462	0.784734
M00128	Ubiquinone biosynthesis, eukaryotes, 4-hydroxybenzoate + polyprenyl-PP => ubiquinol	0.0117353	0.0714286	0.00830839	0	0.205095	0.784734
M00149	Succinate dehydrogenase, prokaryotes	0.38238	0.571429	0.025323	0	0.26445	0.784734
M00166	Reductive pentose phosphate cycle, ribulose-5P => glyceraldehyde-3P	0.304537	0.5	0.0266948	0	0.214904	0.784734
M00375	Hydroxypropionate-hydroxybutylate cycle	0.68919	0.428571	0.117949	0	0.263426	0.784734
M00579	Phosphate acetyltransferase-acetate kinase pathway, acetyl-CoA => acetate	0.112988	0.214286	0.0260526	0	0.237838	0.784734
M00611	Oxygenic photosynthesis in plants and cyanobacteria	0.962283	1.35714	0.086502	0	0.191649	0.784734
M00612	Anoxygenic photosynthesis in purple bacteria	0.985355	1.35714	0.0857014	0	0.226138	0.784734
M00736	Nocardicin A biosynthesis, L-pHPG + arginine + serine => nocardicin A	0.0134265	0.0714286	0.00721927	0	0.263651	0.784734
M00911	Riboflavin biosynthesis, fungi, GTP => riboflavin/FMN/FAD	0.222632	0.357143	0.0116573	0	0.25546	0.784734
M00925	Cobalamin biosynthesis, aerobic, uroporphyrinogen III => precorrin 2 => cobyrinate a,c-diamide	0.52744	0.785714	0.113686	0	0.185641	0.784734
M00930	Menaquinone biosynthesis, futalosine pathway	0.166885	0	0.0610158	0	0.264468	0.784734
M00932	Phylloquinone biosynthesis, chorismate (+ phytyl-PP) => phylloquinol	0.273344	0.0714286	0.0821501	0	0.258957	0.784734
M00088	Ketone body biosynthesis, acetyl-CoA => acetoacetate/3-hydroxybutyrate/acetone	0.771807	1.14286	0.13992	0	0.269811	0.787673
M00082	Fatty acid biosynthesis, initiation	0.725017	0.428571	0.0410193	0	0.281277	0.808113
M00308	Semi-phosphorylative Entner-Doudoroff pathway, gluconate => glycerate-3P	0.476966	0.214286	0.0580961	0	0.289461	0.818632
M00167	Reductive pentose phosphate cycle, glyceraldehyde-3P => ribulose-5P	0.656098	0.928571	0.0686825	0	0.296869	0.824842
M00926	Heme biosynthesis, bacteria, glutamyl-tRNA => coproporphyrin III => heme	0.809166	0.5	0.058759	0	0.300771	0.824842
M00002	Glycolysis, core module involving three-carbon compounds	0.738271	0.5	0.0534259	0	0.419152	0.852486
M00007	Pentose phosphate pathway, non-oxidative phase, fructose 6P => ribose 5P	0.623062	0.785714	0.0738889	0	0.541262	0.852486
M00016	Lysine biosynthesis, succinyl-DAP pathway, aspartate => lysine	1.23162	1	0.0387958	0	0.524055	0.852486
M00019	Valine/isoleucine biosynthesis, pyruvate => valine / 2-oxobutanoate => isoleucine	0.830327	1	0.0521678	0	0.635705	0.852486
M00020	Serine biosynthesis, glycerate-3P => serine	0.395579	0.214286	0.0377578	0	0.372724	0.852486
M00021	Cysteine biosynthesis, serine => cysteine	0.279077	0.142857	0.0209021	0	0.586254	0.852486
M00023	Tryptophan biosynthesis, chorismate => tryptophan	0.652518	0.5	0.0304004	0	0.656138	0.852486
M00028	Ornithine biosynthesis, glutamate => ornithine	0.489378	0.642857	0.0330039	0	0.427235	0.852486
M00029	Urea cycle	0.365809	0.214286	0.0263476	0	0.485165	0.852486
M00033	Ectoine biosynthesis, aspartate => ectoine	0.271616	0.142857	0.031386	0	0.582108	0.852486
M00038	Tryptophan metabolism, tryptophan => kynurenine => 2-aminomuconate	0.354534	0.214286	0.064581	0	0.628625	0.852486
M00048	Inosine monophosphate biosynthesis, PRPP + glutamine => IMP	1.12198	0.785714	0.0469749	0	0.342099	0.852486
M00049	Adenine ribonucleotide biosynthesis, IMP => ADP,ATP	0.517925	0.357143	0.0228767	0	0.555673	0.852486
M00050	Guanine ribonucleotide biosynthesis IMP => GDP,GTP	0.617397	0.428571	0.0380716	0	0.510257	0.852486
M00060	KDO2-lipid A biosynthesis, Raetz pathway, LpxL-LpxM type	0.424688	0.571429	0.0994199	0	0.402293	0.852486
M00061	D-Glucuronate degradation, D-glucuronate => pyruvate + D-glyceraldehyde 3P	0.355719	0.142857	0.0732411	0	0.325193	0.852486
M00063	CMP-KDO biosynthesis	0.188308	0.285714	0.0422329	0	0.347703	0.852486
M00078	Heparan sulfate degradation	0.0817214	0	0.0408799	0	0.618467	0.852486
M00079	Keratan sulfate degradation	0.124126	0	0.0604777	0	0.398616	0.852486
M00086	beta-Oxidation, acyl-CoA synthesis	0.528992	0.357143	0.103449	0	0.450137	0.852486
M00087	beta-Oxidation	1.21066	1.07143	0.297121	0	0.509161	0.852486
M00091	Phosphatidylcholine (PC) biosynthesis, PE => PC	0.0706691	0	0.0263421	0	0.617552	0.852486
M00095	C5 isoprenoid biosynthesis, mevalonate pathway	0.574393	0.428571	0.116195	0	0.495208	0.852486
M00104	Bile acid biosynthesis, cholesterol => cholate/chenodeoxycholate	0.0870467	0	0.0285747	0	0.63173	0.852486
M00114	Ascorbate biosynthesis, plants, fructose-6P => ascorbate	0.108302	0	0.0271601	0	0.394016	0.852486
M00120	Coenzyme A biosynthesis, pantothenate => CoA	0.421496	0.285714	0.0258846	0	0.659381	0.852486
M00121	Heme biosynthesis, plants and bacteria, glutamate => heme	1.06494	0.857143	0.0431844	0	0.594607	0.852486
M00131	Inositol phosphate metabolism, Ins(1,3,4,5)P4 => Ins(1,3,4)P3 => myo-inositol	0.180358	0.0714286	0.0292245	0	0.512708	0.852486
M00133	Polyamine biosynthesis, arginine => agmatine => putrescine => spermidine	0.285856	0.142857	0.0604616	0	0.583903	0.852486
M00134	Polyamine biosynthesis, arginine => ornithine => putrescine	0.121939	0	0.0279224	0	0.403457	0.852486
M00144	NADH:quinone oxidoreductase, prokaryotes	1.25464	1.07143	0.21353	0	0.649492	0.852486
M00157	F-type ATPase, prokaryotes and chloroplasts	0.722737	0.5	0.0520488	0	0.457438	0.852486
M00169	CAM (Crassulacean acid metabolism), light	0.0971043	0.142857	0.0262588	0	0.655615	0.852486
M00307	Pyruvate oxidation, pyruvate => acetyl-CoA	0.524229	0.357143	0.0420791	0	0.557028	0.852486
M00338	Cysteine biosynthesis, homocysteine + serine => cysteine	0.0817145	0	0.0208314	0	0.618467	0.852486
M00344	Formaldehyde assimilation, xylulose monophosphate pathway	0.161019	0.214286	0.0235519	0	0.508872	0.852486
M00357	Methanogenesis, acetate => methane	0.279966	0.357143	0.0308486	0	0.600595	0.852486
M00358	Coenzyme M biosynthesis	0.0914478	0	0.0311699	0	0.621324	0.852486
M00366	C10-C20 isoprenoid biosynthesis, plants	0.0984042	0	0.0251109	0	0.63173	0.852486
M00376	3-Hydroxypropionate bi-cycle	1.12873	0.857143	0.0643576	0	0.441005	0.852486
M00378	F420 biosynthesis	0.085285	0	0.039387	0	0.625831	0.852486
M00417	Cytochrome o ubiquinol oxidase	0.18373	0.285714	0.0819207	0	0.335548	0.852486
M00525	Lysine biosynthesis, acetyl-DAP pathway, aspartate => lysine	0.890465	0.714286	0.049556	0	0.606379	0.852486
M00526	Lysine biosynthesis, DAP dehydrogenase pathway, aspartate => lysine	0.795981	0.642857	0.0301192	0	0.642488	0.852486
M00527	Lysine biosynthesis, DAP aminotransferase pathway, aspartate => lysine	0.912433	0.714286	0.0361392	0	0.551108	0.852486
M00532	Photorespiration	0.872129	1.14286	0.0408202	0	0.366529	0.852486
M00535	Isoleucine biosynthesis, pyruvate => 2-oxobutanoate	0.380152	0.428571	0.0290534	0	0.657121	0.852486
M00540	Benzoate degradation, cyclohexanecarboxylic acid =>pimeloyl-CoA	0.081522	0	0.0386167	0	0.625831	0.852486
M00550	Ascorbate degradation, ascorbate => D-xylulose-5P	0.0986222	0	0.0424523	0	0.63173	0.852486
M00551	Benzoate degradation, benzoate => catechol / methylbenzoate => methylcatechol	0.0322135	0.0714286	0.0190652	0	0.457827	0.852486
M00552	D-galactonate degradation, De Ley-Doudoroff pathway, D-galactonate => glycerate-3P	0.390132	0.428571	0.0481816	0	0.657121	0.852486
M00554	Nucleotide sugar biosynthesis, galactose => UDP-galactose	0.0940519	0	0.0228644	0	0.625831	0.852486
M00569	Catechol meta-cleavage, catechol => acetyl-CoA / 4-methylcatechol => propanoyl-CoA	0.541186	0.357143	0.0775939	0	0.447536	0.852486
M00570	Isoleucine biosynthesis, threonine => 2-oxobutanoate => isoleucine	1.03085	1.28571	0.0593031	0	0.477659	0.852486
M00575	Pertussis pathogenicity signature, T1SS	0.248362	0.357143	0.0979057	0	0.407104	0.852486
M00620	Incomplete reductive citrate cycle, acetyl-CoA => oxoglutarate	0.377511	0.214286	0.0313088	0	0.48666	0.852486
M00627	beta-Lactam resistance, Bla system	0.200058	0.0714286	0.0611864	0	0.517639	0.852486
M00632	Galactose degradation, Leloir pathway, galactose => alpha-D-glucose-1P	0.555002	0.357143	0.0576566	0	0.44631	0.852486
M00641	Multidrug resistance, efflux pump MexEF-OprN	0.0287096	0.0714286	0.0139538	0	0.368149	0.852486
M00642	Multidrug resistance, efflux pump MexJK-OprM	0.183859	0.285714	0.0416476	0	0.335548	0.852486
M00643	Multidrug resistance, efflux pump MexXY-OprM	0.0805203	0.142857	0.0327244	0	0.331958	0.852486
M00696	Multidrug resistance, efflux pump AcrEF-TolC	0.221377	0.0714286	0.0994558	0	0.364364	0.852486
M00726	Cationic antimicrobial peptide (CAMP) resistance, lysyl-phosphatidylglycerol (L-PG) synthase MprF	0.0631187	0.0714286	0.0212054	0	0.600825	0.852486
M00769	Multidrug resistance, efflux pump MexPQ-OpmE	0.0926341	0.142857	0.0410069	0	0.38665	0.852486
M00824	9-membered enediyne core biosynthesis, malonyl-CoA => 3-hydroxyhexadeca-4,6,8,10,12,14-hexaenoyl-ACP => 9-membered enediyne core	0.0752839	0	0.0491574	0	0.617552	0.852486
M00835	Pyocyanine biosynthesis, chorismate => pyocyanine	0.0820792	0	0.0259534	0	0.621324	0.852486
M00848	Aurachin biosynthesis, anthranilate => aurachin A	0.160195	0.214286	0.0267769	0	0.49552	0.852486
M00849	C5 isoprenoid biosynthesis, mevalonate pathway, archaea	0.579023	0.428571	0.11867	0	0.480518	0.852486
M00855	Glycogen degradation, glycogen => glucose-6P	0.233701	0.285714	0.0216585	0	0.571568	0.852486
M00866	KDO2-lipid A biosynthesis, Raetz pathway, non-LpxL-LpxM type	0.441972	0.571429	0.104007	0	0.533067	0.852486
M00868	Heme biosynthesis, animals and fungi, glycine => heme	0.598967	0.357143	0.0354947	0	0.352503	0.852486
M00913	Pantothenate biosynthesis, 2-oxoisovalerate/spermine => pantothenate	0.670636	0.857143	0.0721699	0	0.606695	0.852486
M00914	Coenzyme A biosynthesis, archaea, 2-oxoisovalerate => 4-phosphopantoate => CoA	0.366969	0.428571	0.0362314	0	0.652779	0.852486
M00931	Menaquinone biosynthesis, modified futalosine pathway	0.118926	0	0.0466981	0	0.395408	0.852486
M00718	Multidrug resistance, efflux pump MexAB-OprM	0.429897	0.5	0.140349	0	0.66913	0.858954
M00141	C1-unit interconversion, eukaryotes	0.114751	0.142857	0.00955222	0	0.674944	0.860316
M00115	NAD biosynthesis, aspartate => quinolinate => NAD	0.50698	0.571429	0.027145	0	0.693354	0.863859
M00125	Riboflavin biosynthesis, plants and bacteria, GTP => riboflavin/FMN/FAD	0.532658	0.571429	0.0243644	0	0.703168	0.863859
M00364	C10-C20 isoprenoid biosynthesis, bacteria	0.159614	0.0714286	0.0212937	0	0.720678	0.863859
M00432	Leucine biosynthesis, 2-oxoisovalerate => 2-oxoisocaproate	0.519343	0.571429	0.0328094	0	0.700435	0.863859
M00545	Trans-cinnamate degradation, trans-cinnamate => acetyl-CoA	0.533243	0.428571	0.109271	0	0.706369	0.863859
M00565	Trehalose biosynthesis, D-glucose 1P => trehalose	0.474616	0.571429	0.0575924	0	0.689657	0.863859
M00622	Nicotinate degradation, nicotinate => fumarate	0.119681	0.142857	0.040701	0	0.717166	0.863859
M00878	Phenylacetate degradation, phenylaxetate => acetyl-CoA/succinyl-CoA	1.04607	1	0.247488	0	0.712011	0.863859
M00883	Lipoic acid biosynthesis, animals and bacteria, octanoyl-ACP => dihydrolipoyl-H => dihydrolipoyl-E2	0.15839	0.0714286	0.02528	0	0.719263	0.863859
M00051	Uridine monophosphate biosynthesis, glutamine (+ PRPP) => UMP	0.774355	0.642857	0.0330443	0	0.740061	0.8642
M00096	C5 isoprenoid biosynthesis, non-mevalonate pathway	0.701523	0.571429	0.0337567	0	0.734874	0.8642
M00156	Cytochrome c oxidase, cbb3-type	0.174437	0.0714286	0.0519487	0	0.728752	0.8642
M00172	C4-dicarboxylic acid cycle, NADP - malic enzyme type	0.172005	0.214286	0.0308662	0	0.736746	0.8642
M00003	Gluconeogenesis, oxaloacetate => fructose-6P	0.981724	0.857143	0.0579819	0	0.780804	0.876285
M00035	Methionine degradation	0.324968	0.214286	0.0328124	0	0.80045	0.876285
M00124	Pyridoxal-P biosynthesis, erythrose-4P => pyridoxal-P	0.25886	0.285714	0.0351763	0	0.784927	0.876285
M00153	Cytochrome bd ubiquinol oxidase	0.263416	0.285714	0.0410822	0	0.784927	0.876285
M00377	Reductive acetyl-CoA pathway (Wood-Ljungdahl pathway)	0.229682	0.142857	0.0236542	0	0.767645	0.876285
M00614	Anoxygenic photosynthesis in green sulfur bacteria	0.992277	0.857143	0.0459023	0	0.76539	0.876285
M00631	D-Galacturonate degradation (bacteria), D-galacturonate => pyruvate + D-glyceraldehyde 3P	0.326404	0.357143	0.0674802	0	0.803665	0.876285
M00697	Multidrug resistance, efflux pump MdtEF-TolC	0.221377	0.142857	0.0994558	0	0.767086	0.876285
M00840	Tetrahydrofolate biosynthesis, mediated by ribA and trpF, GTP => THF	0.273713	0.285714	0.0112178	0	0.791918	0.876285
M00873	Fatty acid biosynthesis in mitochondria, animals	0.318625	0.214286	0.0296104	0	0.80045	0.876285
M00874	Fatty acid biosynthesis in mitochondria, fungi	1.39337	1.28571	0.0936444	0	0.770419	0.876285
M00618	Acetogen	0.34267	0.357143	0.0356045	0	0.812458	0.880569
M00034	Methionine salvage pathway	0.49473	0.5	0.112032	0	0.837631	0.885535
M00119	Pantothenate biosynthesis, valine/L-aspartate => pantothenate	0.651993	0.571429	0.0383338	0	0.846403	0.885535
M00122	Cobalamin biosynthesis, cobyrinate a,c-diamide => cobalamin	0.56207	0.571429	0.0728876	0	0.851287	0.885535
M00129	Ascorbate biosynthesis, animals, glucose-1P => ascorbate	0.478817	0.5	0.0477031	0	0.841638	0.885535
M00346	Formaldehyde assimilation, serine pathway	0.487088	0.5	0.0473837	0	0.843191	0.885535
M00549	Nucleotide sugar biosynthesis, glucose => UDP-glucose	0.455972	0.357143	0.0618122	0	0.832835	0.885535
M00854	Glycogen biosynthesis, glucose-1P => glycogen/starch	0.415009	0.428571	0.0401717	0	0.829868	0.885535
M00616	Sulfate-sulfur assimilation	0.724419	0.785714	0.0469552	0	0.893063	0.923682
M00009	Citrate cycle (TCA cycle, Krebs cycle)	1.7941	1.71429	0.0694385	0	0.933892	0.947124
M00083	Fatty acid biosynthesis, elongation	1.611	1.57143	0.125496	0	0.941891	0.947124
M00126	Tetrahydrofolate biosynthesis, GTP => THF	0.708092	0.642857	0.0437583	0	0.940766	0.947124
M00374	Dicarboxylate-hydroxybutyrate cycle	1.25026	1.21429	0.127181	0	0.921687	0.947124
M00846	Siroheme biosynthesis, glutamyl-tRNA => siroheme	0.715883	0.642857	0.0520605	0	0.940766	0.947124
M00895	Thiamine biosynthesis, prokaryotes, AIR (+ DXP/glycine) => TMP/TPP	0.627399	0.571429	0.0546838	0	0.966747	0.966747
M00005	PRPP biosynthesis, ribose 5P => PRPP	0.110925	0.0714286	0.0103801	0	1	1
M00010	Citrate cycle, first carbon oxidation, oxaloacetate => 2-oxoglutarate	0.407576	0.357143	0.0298211	0	1	1
M00011	Citrate cycle, second carbon oxidation, 2-oxoglutarate => oxaloacetate	1.38652	1.35714	0.0528339	0	1	1
M00012	Glyoxylate cycle	0.508832	0.5	0.0420562	0	1	1
M00015	Proline biosynthesis, glutamate => proline	0.289448	0.214286	0.0163731	0	1	1
M00022	Shikimate pathway, phosphoenolpyruvate + erythrose-4P => chorismate	0.781903	0.785714	0.0380119	0	1	1
M00026	Histidine biosynthesis, PRPP => histidine	0.9124	0.928571	0.0555804	0	1	1
M00030	Lysine biosynthesis, AAA pathway, 2-oxoglutarate => 2-aminoadipate => lysine	0.0429055	0	0.0204745	0	1	1
M00032	Lysine degradation, lysine => saccharopine => acetoacetyl-CoA	0.425451	0.357143	0.0336239	0	1	1
M00037	Melatonin biosynthesis, animals, tryptophan => serotonin => melatonin	0.0105338	0	0.00721611	0	1	1
M00039	Monolignol biosynthesis, phenylalanine/tyrosine => monolignol	0.0289409	0	0.0138144	0	1	1
M00042	Catecholamine biosynthesis, tyrosine => dopamine => noradrenaline => adrenaline	0.0105338	0	0.00721611	0	1	1
M00047	Creatine pathway	0.00560036	0	0.00560036	0	1	1
M00052	Pyrimidine ribonucleotide biosynthesis, UMP => UDP/UTP,CDP/CTP	0.291809	0.214286	0.0171128	0	1	1
M00053	Pyrimidine deoxyribonuleotide biosynthesis, CDP/CTP => dCDP/dCTP,dTDP/dTTP	0.686517	0.642857	0.0319475	0	1	1
M00055	N-glycan precursor biosynthesis	0.00462963	0	0.00462963	0	1	1
M00074	N-glycan biosynthesis, high-mannose type	0.00558036	0	0.00558036	0	1	1
M00076	Dermatan sulfate degradation	0.0413627	0	0.0206823	0	1	1
M00077	Chondroitin sulfate degradation	0.0413627	0	0.0206823	0	1	1
M00081	Pectin degradation	0.0480148	0	0.0253008	0	1	1
M00085	Fatty acid elongation in mitochondria	0.0233412	0	0.0140355	0	1	1
M00089	Triacylglycerol biosynthesis	0.149938	0.142857	0.0247029	0	1	1
M00093	Phosphatidylethanolamine (PE) biosynthesis, PA => PS => PE	0.308792	0.285714	0.0209755	0	1	1
M00094	Ceramide biosynthesis	0.0117549	0	0.00803498	0	1	1
M00097	beta-Carotene biosynthesis, GGAP => beta-carotene	0.0701939	0.0714286	0.0186684	0	1	1
M00098	Acylglycerol degradation	0.0667572	0.0714286	0.0262432	0	1	1
M00099	Sphingosine biosynthesis	0.0293352	0	0.0114203	0	1	1
M00100	Sphingosine degradation	0.0119999	0	0.0084383	0	1	1
M00101	Cholesterol biosynthesis, squalene 2,3-epoxide => cholesterol	0.0558398	0	0.0185582	0	1	1
M00102	Ergocalciferol biosynthesis, squalene 2,3-epoxide => ergosterol/ergocalciferol	0.0558398	0	0.0185582	0	1	1
M00112	Tocopherol/tocotorienol biosynthesis, homogentisate + phytyl/geranylgeranyl-PP => tocopherol/tocotorienol	0.00462963	0	0.00462963	0	1	1
M00113	Jasmonic acid biosynthesis	0.0229309	0	0.0104958	0	1	1
M00123	Biotin biosynthesis, pimeloyl-ACP/CoA => biotin	0.318739	0.285714	0.0452428	0	1	1
M00127	Thiamine biosynthesis, prokaryotes, AIR (+ DXP/tyrosine) => TMP/TPP	0.569805	0.5	0.0515864	0	1	1
M00135	GABA biosynthesis, eukaryotes, putrescine => GABA	0.486721	0.428571	0.0770259	0	1	1
M00140	C1-unit interconversion, prokaryotes	0.272452	0.214286	0.0272408	0	1	1
M00143	NADH dehydrogenase (ubiquinone) Fe-S protein/flavoprotein complex, mitochondria	0.00606796	0	0.00606796	0	1	1
M00145	NAD(P)H:quinone oxidoreductase, chloroplasts and cyanobacteria	0.00593542	0	0.00593542	0	1	1
M00150	Fumarate reductase, prokaryotes	0.00593542	0	0.00593542	0	1	1
M00151	Cytochrome bc1 complex respiratory unit	0.235751	0.214286	0.0341731	0	1	1
M00154	Cytochrome c oxidase	0.217022	0.214286	0.0154016	0	1	1
M00162	Cytochrome b6f complex	0.0232615	0	0.0132245	0	1	1
M00168	CAM (Crassulacean acid metabolism), dark	0.156056	0.142857	0.0147139	0	1	1
M00170	C4-dicarboxylic acid cycle, phosphoenolpyruvate carboxykinase type	0.125824	0.0714286	0.016274	0	1	1
M00171	C4-dicarboxylic acid cycle, NAD - malic enzyme type	0.0965471	0.0714286	0.0171337	0	1	1
M00173	Reductive citrate cycle (Arnon-Buchanan cycle)	1.30479	1.28571	0.0574831	0	1	1
M00176	Assimilatory sulfate reduction, sulfate => H2S	0.498188	0.5	0.0312193	0	1	1
M00309	Non-phosphorylative Entner-Doudoroff pathway, gluconate/galactonate => glycerate	0.0180534	0	0.00971529	0	1	1
M00345	Formaldehyde assimilation, ribulose monophosphate pathway	0.177275	0.142857	0.0332046	0	1	1
M00356	Methanogenesis, methanol => methane	0.0236292	0	0.0105874	0	1	1
M00365	C10-C20 isoprenoid biosynthesis, archaea	0.0672756	0	0.0203798	0	1	1
M00367	C10-C20 isoprenoid biosynthesis, non-plant eukaryotes	0.0394466	0	0.0136607	0	1	1
M00368	Ethylene biosynthesis, methionine => ethylene	0.0869102	0.0714286	0.00693122	0	1	1
M00372	Abscisic acid biosynthesis, beta-carotene => abscisic acid	0.0117037	0	0.00800136	0	1	1
M00416	Cytochrome aa3-600 menaquinol oxidase	0.0532563	0	0.0365702	0	1	1
M00418	Toluene degradation, anaerobic, toluene => benzoyl-CoA	0.00437369	0	0.00437369	0	1	1
M00531	Assimilatory nitrate reduction, nitrate => ammonia	0.1274	0.0714286	0.0217248	0	1	1
M00534	Naphthalene degradation, naphthalene => salicylate	0.0175443	0	0.0135642	0	1	1
M00537	Xylene degradation, xylene => methylbenzoate	0.0363517	0	0.0173254	0	1	1
M00538	Toluene degradation, toluene => benzoate	0.0363517	0	0.0173254	0	1	1
M00539	Cumate degradation, p-cumate => 2-oxopent-4-enoate + 2-methylpropanoate	0.0309625	0	0.0309625	0	1	1
M00563	Methanogenesis, methylamine/dimethylamine/trimethylamine => methane	0.0236292	0	0.0105874	0	1	1
M00572	Pimeloyl-ACP biosynthesis, BioC-BioH pathway, malonyl-ACP => pimeloyl-ACP	1.55106	1.57143	0.115516	0	1	1
M00573	Biotin biosynthesis, BioI pathway, long-chain-acyl-ACP => pimeloyl-ACP => biotin	0.255501	0.214286	0.0349491	0	1	1
M00577	Biotin biosynthesis, BioW pathway, pimelate => pimeloyl-CoA => biotin	0.318739	0.285714	0.0452428	0	1	1
M00580	Pentose phosphate pathway, archaea, fructose 6P => ribose 5P	0.105769	0.0714286	0.0231695	0	1	1
M00595	Thiosulfate oxidation by SOX complex, thiosulfate => sulfate	0.130948	0.142857	0.0649967	0	1	1
M00596	Dissimilatory sulfate reduction, sulfate => H2S	0.0270295	0	0.0121485	0	1	1
M00597	Anoxygenic photosystem II	0.0230716	0	0.0157685	0	1	1
M00609	Cysteine biosynthesis, methionine => cysteine	0.18884	0.142857	0.0329824	0	1	1
M00615	Nitrate assimilation	0.30937	0.285714	0.0568367	0	1	1
M00633	Semi-phosphorylative Entner-Doudoroff pathway, gluconate/galactonate => glycerate-3P	0.0477154	0	0.0154389	0	1	1
M00637	Anthranilate degradation, anthranilate => catechol	0.00874738	0	0.00874738	0	1	1
M00638	Salicylate degradation, salicylate => gentisate	0.0131211	0	0.0131211	0	1	1
M00639	Multidrug resistance, efflux pump MexCD-OprJ	0.00489812	0	0.00489812	0	1	1
M00651	Vancomycin resistance, D-Ala-D-Lac type	0.182628	0.142857	0.052807	0	1	1
M00652	Vancomycin resistance, D-Ala-D-Ser type	0.044392	0	0.0256887	0	1	1
M00673	Cephamycin C biosynthesis, aminoadipate + cycteine + valine => cephamycin C	0.0117848	0	0.00833165	0	1	1
M00700	Multidrug resistance, efflux pump AbcA	0.0690079	0	0.0408235	0	1	1
M00702	Multidrug resistance, efflux pump NorB	0.0556938	0	0.0390788	0	1	1
M00704	Tetracycline resistance, efflux pump Tet38	0.0563175	0	0.0302271	0	1	1
M00705	Multidrug resistance, efflux pump MepA	0.0180636	0	0.0180636	0	1	1
M00714	Multidrug resistance, efflux pump QacA	0.0491428	0	0.0185576	0	1	1
M00725	Cationic antimicrobial peptide (CAMP) resistance, dltABCD operon	0.00560036	0	0.00560036	0	1	1
M00740	Methylaspartate cycle	0.498962	0.5	0.031806	0	1	1
M00744	Cationic antimicrobial peptide (CAMP) resistance, protease PgtE	0.0147232	0	0.0147232	0	1	1
M00778	Type II polyketide backbone biosynthesis, acyl-CoA + malonyl-CoA => polyketide	0.00442321	0	0.00442321	0	1	1
M00789	Rebeccamycin biosynthesis, tryptophan => rebeccamycin	0.0147232	0	0.0147232	0	1	1
M00790	Pyrrolnitrin biosynthesis, tryptophan => pyrrolnitrin	0.0147232	0	0.0147232	0	1	1
M00793	dTDP-L-rhamnose biosynthesis	0.459182	0.428571	0.0704009	0	1	1
M00825	10-membered enediyne core biosynthesis, malonyl-CoA => 3-hydroxyhexadeca-4,6,8,10,12,14-hexaenoyl-ACP => 10-membered enediyne core	0.00462963	0	0.00462963	0	1	1
M00827	C-1027 beta-amino acid moiety biosynthesis, tyrosine => 3-chloro-4,5-dihydroxy-beta-phenylalanyl-PCP	0.00603282	0	0.00603282	0	1	1
M00832	Kedarcidin 2-aza-3-chloro-beta-tyrosine moiety biosynthesis, azatyrosine => 2-aza-3-chloro-beta-tyrosyl-PCP	0.00603282	0	0.00603282	0	1	1
M00841	Tetrahydrofolate biosynthesis, mediated by PTPS, GTP => THF	0.196621	0.142857	0.00881473	0	1	1
M00842	Tetrahydrobiopterin biosynthesis, GTP => BH4	0.188387	0.142857	0.0188953	0	1	1
M00843	L-threo-Tetrahydrobiopterin biosynthesis, GTP => L-threo-BH4	0.188387	0.142857	0.0188953	0	1	1
M00844	Arginine biosynthesis, ornithine => arginine	0.286124	0.214286	0.016931	0	1	1
M00845	Arginine biosynthesis, glutamate => acetylcitrulline => arginine	0.521479	0.5	0.0447563	0	1	1
M00847	Heme biosynthesis, archaea, siroheme => heme	0.0124131	0	0.0084822	0	1	1
M00850	Vibrio cholerae pathogenicity signature, cholera toxins	0.00437369	0	0.00437369	0	1	1
M00861	beta-Oxidation, peroxisome, VLCFA	0.044674	0	0.0165349	0	1	1
M00862	beta-Oxidation, peroxisome, tri/dihydroxycholestanoyl-CoA => choloyl/chenodeoxycholoyl-CoA	0.0217432	0	0.0135645	0	1	1
M00867	KDO2-lipid A modification pathway	0.053284	0	0.0201123	0	1	1
M00872	O-glycan biosynthesis, mannose type (core M3)	0.0273541	0	0.0107798	0	1	1
M00875	Staphyloferrin B biosynthesis, L-serine => staphyloferrin B	0.0241313	0	0.0241313	0	1	1
M00876	Staphyloferrin A biosynthesis, L-ornithine => staphyloferrin A	0.01023	0	0.00702428	0	1	1
M00880	Molybdenum cofactor biosynthesis, GTP => molybdenum cofactor	0.448867	0.428571	0.0433447	0	1	1
M00881	Lipoic acid biosynthesis, plants and bacteria, octanoyl-ACP => dihydrolipoyl-E2/H	0.192332	0.142857	0.0113062	0	1	1
M00882	Lipoic acid biosynthesis, eukaryotes, octanoyl-ACP => dihydrolipoyl-H	0.112715	0.0714286	0.00751288	0	1	1
M00884	Lipoic acid biosynthesis, octanoyl-CoA => dihydrolipoyl-E2	0.112715	0.0714286	0.00751288	0	1	1
M00892	UDP-N-acetyl-D-glucosamine biosynthesis, eukaryotes, glucose => UDP-GlcNAc	0.447323	0.428571	0.0565097	0	1	1
M00896	Thiamine biosynthesis, archaea, AIR (+ NAD+) => TMP/TPP	0.366121	0.357143	0.032014	0	1	1
M00897	Thiamine biosynthesis, plants, AIR (+ NAD+) => TMP/thiamine/TPP	0.0946163	0.0714286	0.0143159	0	1	1
M00898	Thiamine biosynthesis, pyridoxal-5P => TMP/thiamine/TPP	0.025069	0	0.0112818	0	1	1
M00899	Thiamine salvage pathway, HMP/HET => TMP	0.252295	0.214286	0.0249214	0	1	1
M00909	UDP-N-acetyl-D-glucosamine biosynthesis, prokaryotes, glucose => UDP-GlcNAc	0.621979	0.571429	0.0669307	0	1	1
M00912	NAD biosynthesis, tryptophan => quinolinate => NAD	0.61007	0.571429	0.050255	0	1	1
M00916	Pyridoxal-P biosynthesis, R5P + glyceraldehyde-3P + glutamine => pyridoxal-P	0.0724899	0	0.024742	0	1	1
M00917	Phytosterol biosynthesis, squalene 2,3-epoxide => campesterol/sitosterol	0.0558398	0	0.0185582	0	1	1
M00918	Aerobactin biosynthesis, lysine => aerobactin	0.0316461	0	0.0106714	0	1	1
M00921	Cyclooctatin biosynthesis, dimethylallyl-PP + isopentenyl-PP => cyclooctatin	0.027829	0	0.0130522	0	1	1
M00923	UDP-L-FucNAm biosynthesis	0.0291474	0	0.013857	0	1	1
M00936	Melatonin biosynthesis, plants, tryptophan => serotonin => melatonin	0.0105338	0	0.00721611	0	1	1
