# Supplementary material for: Breaking the reproducibility barrier with standardized protocols for plant–microbiome research
Source: PLoS Biol. 2025 Sep 8;23(9):e3003358. doi: 10.1371/journal.pbio.3003358 (PMC12416739; doi:10.1371/journal.pbio.3003358)
Supplement: S1 File — (ZIP) [file pbio.3003358.s023.zip]

Archive with 2 entries (2 files):
- File_S1.xml
- __MACOSX/._File_S1.xml
