# Supplementary material for: Breaking the reproducibility barrier with standardized protocols for plant–microbiome research
Source: PLoS Biol. 2025 Sep 8;23(9):e3003358. doi: 10.1371/journal.pbio.3003358 (PMC12416739; doi:10.1371/journal.pbio.3003358)
Supplement: S1 File — (ZIP) [file pbio.3003358.s023.zip › File_S1.xml]

<?xml version="1.0" encoding="UTF-8"?><batch mzmine_version="3.7.2">
    <batchstep method="io.github.mzmine.modules.io.import_rawdata_all.AllSpectralDataImportModule" parameter_version="1">
        <parameter name="File names"/>
        <parameter name="Advanced import" selected="false">
            <parameter name="MS1 detector (Advanced)" selected="false" selected_item="Factor of lowest signal">
                <module name="Factor of lowest signal">
                    <parameter name="Noise factor">2.5</parameter>
                </module>
                <module name="Centroid">
                    <parameter name="Noise level"/>
                    <parameter name="Detect isotope signals below noise level" selected="false">
                        <parameter name="Chemical elements">H,C,N,O,S</parameter>
                        <parameter name="m/z tolerance">
                            <absolutetolerance>5.0E-4</absolutetolerance>
                            <ppmtolerance>10.0</ppmtolerance>
                        </parameter>
                        <parameter name="Maximum charge of isotope m/z">1</parameter>
                    </parameter>
                </module>
                <module name="Exact mass">
                    <parameter name="Noise level"/>
                    <parameter name="Detect isotope signals below noise level" selected="false">
                        <parameter name="Chemical elements">H,C,N,O,S</parameter>
                        <parameter name="m/z tolerance">
                            <absolutetolerance>5.0E-4</absolutetolerance>
                            <ppmtolerance>10.0</ppmtolerance>
                        </parameter>
                        <parameter name="Maximum charge of isotope m/z">1</parameter>
                    </parameter>
                </module>
                <module name="Local maxima">
                    <parameter name="Noise level"/>
                </module>
                <module name="Recursive threshold">
                    <parameter name="Noise level"/>
                    <parameter name="Min m/z peak width"/>
                    <parameter name="Max m/z peak width"/>
                </module>
                <module name="Wavelet transform">
                    <parameter name="Noise level"/>
                    <parameter name="Scale level"/>
                    <parameter name="Wavelet window size (%)"/>
                </module>
                <module name="Auto">
                    <parameter name="Noise level">1000.0</parameter>
                    <parameter name="Detect isotope signals below noise level" selected="false">
                        <parameter name="Chemical elements">H,C,N,O,S</parameter>
                        <parameter name="m/z tolerance">
                            <absolutetolerance>5.0E-4</absolutetolerance>
                            <ppmtolerance>10.0</ppmtolerance>
                        </parameter>
                        <parameter name="Maximum charge of isotope m/z">1</parameter>
                    </parameter>
                </module>
            </parameter>
            <parameter name="MS2 detector (Advanced)" selected="false" selected_item="Factor of lowest signal">
                <module name="Factor of lowest signal">
                    <parameter name="Noise factor">2.5</parameter>
                </module>
                <module name="Centroid">
                    <parameter name="Noise level"/>
                    <parameter name="Detect isotope signals below noise level" selected="false">
                        <parameter name="Chemical elements">H,C,N,O,S</parameter>
                        <parameter name="m/z tolerance">
                            <absolutetolerance>5.0E-4</absolutetolerance>
                            <ppmtolerance>10.0</ppmtolerance>
                        </parameter>
                        <parameter name="Maximum charge of isotope m/z">1</parameter>
                    </parameter>
                </module>
                <module name="Exact mass">
                    <parameter name="Noise level"/>
                    <parameter name="Detect isotope signals below noise level" selected="false">
                        <parameter name="Chemical elements">H,C,N,O,S</parameter>
                        <parameter name="m/z tolerance">
                            <absolutetolerance>5.0E-4</absolutetolerance>
                            <ppmtolerance>10.0</ppmtolerance>
                        </parameter>
                        <parameter name="Maximum charge of isotope m/z">1</parameter>
                    </parameter>
                </module>
                <module name="Local maxima">
                    <parameter name="Noise level"/>
                </module>
                <module name="Recursive threshold">
                    <parameter name="Noise level"/>
                    <parameter name="Min m/z peak width"/>
                    <parameter name="Max m/z peak width"/>
                </module>
                <module name="Wavelet transform">
                    <parameter name="Noise level"/>
                    <parameter name="Scale level"/>
                    <parameter name="Wavelet window size (%)"/>
                </module>
                <module name="Auto">
                    <parameter name="Noise level">1000.0</parameter>
                    <parameter name="Detect isotope signals below noise level" selected="false">
                        <parameter name="Chemical elements">H,C,N,O,S</parameter>
                        <parameter name="m/z tolerance">
                            <absolutetolerance>5.0E-4</absolutetolerance>
                            <ppmtolerance>10.0</ppmtolerance>
                        </parameter>
                        <parameter name="Maximum charge of isotope m/z">1</parameter>
                    </parameter>
                </module>
            </parameter>
            <parameter name="Denormalize fragment scans (traps)">false</parameter>
        </parameter>
        <parameter name="Spectral library files"/>
    </batchstep>
    <batchstep method="io.github.mzmine.modules.dataprocessing.featdet_massdetection.MassDetectionModule" parameter_version="1">
        <parameter name="Raw data files" type="ALL_FILES"/>
        <parameter name="Scan filters" selected="true">
            <parameter name="Scan number"/>
            <parameter name="Base Filtering Integer"/>
            <parameter name="Retention time"/>
            <parameter name="Mobility"/>
            <parameter name="MS level filter" selected="MS1, level = 1">1</parameter>
            <parameter name="Scan definition"/>
            <parameter name="Polarity">Any</parameter>
            <parameter name="Spectrum type">ANY</parameter>
        </parameter>
        <parameter name="Scan types (IMS)">All scan types</parameter>
        <parameter name="Mass detector" selected_item="Centroid">
            <module name="Factor of lowest signal">
                <parameter name="Noise factor">2.5</parameter>
            </module>
            <module name="Centroid">
                <parameter name="Noise level">10000.0</parameter>
                <parameter name="Detect isotope signals below noise level" selected="false">
                    <parameter name="Chemical elements">H,C,N,O,S</parameter>
                    <parameter name="m/z tolerance">
                        <absolutetolerance>5.0E-4</absolutetolerance>
                        <ppmtolerance>10.0</ppmtolerance>
                    </parameter>
                    <parameter name="Maximum charge of isotope m/z">1</parameter>
                </parameter>
            </module>
            <module name="Exact mass">
                <parameter name="Noise level"/>
                <parameter name="Detect isotope signals below noise level" selected="false">
                    <parameter name="Chemical elements">H,C,N,O,S</parameter>
                    <parameter name="m/z tolerance">
                        <absolutetolerance>5.0E-4</absolutetolerance>
                        <ppmtolerance>10.0</ppmtolerance>
                    </parameter>
                    <parameter name="Maximum charge of isotope m/z">1</parameter>
                </parameter>
            </module>
            <module name="Local maxima">
                <parameter name="Noise level"/>
            </module>
            <module name="Recursive threshold">
                <parameter name="Noise level"/>
                <parameter name="Min m/z peak width"/>
                <parameter name="Max m/z peak width"/>
            </module>
            <module name="Wavelet transform">
                <parameter name="Noise level"/>
                <parameter name="Scale level"/>
                <parameter name="Wavelet window size (%)"/>
            </module>
            <module name="Auto">
                <parameter name="Noise level">1000.0</parameter>
                <parameter name="Detect isotope signals below noise level" selected="false">
                    <parameter name="Chemical elements">H,C,N,O,S</parameter>
                    <parameter name="m/z tolerance">
                        <absolutetolerance>5.0E-4</absolutetolerance>
                        <ppmtolerance>10.0</ppmtolerance>
                    </parameter>
                    <parameter name="Maximum charge of isotope m/z">1</parameter>
                </parameter>
            </module>
        </parameter>
        <parameter name="Denormalize fragment scans (traps)">false</parameter>
        <parameter name="Output netCDF filename (optional)" selected="false"/>
    </batchstep>
    <batchstep method="io.github.mzmine.modules.dataprocessing.featdet_massdetection.MassDetectionModule" parameter_version="1">
        <parameter name="Raw data files" type="ALL_FILES"/>
        <parameter name="Scan filters" selected="true">
            <parameter name="Scan number"/>
            <parameter name="Base Filtering Integer"/>
            <parameter name="Retention time"/>
            <parameter name="Mobility"/>
            <parameter name="MS level filter" selected="MS2, level = 2">1</parameter>
            <parameter name="Scan definition"/>
            <parameter name="Polarity">Any</parameter>
            <parameter name="Spectrum type">ANY</parameter>
        </parameter>
        <parameter name="Scan types (IMS)">All scan types</parameter>
        <parameter name="Mass detector" selected_item="Centroid">
            <module name="Factor of lowest signal">
                <parameter name="Noise factor">2.5</parameter>
            </module>
            <module name="Centroid">
                <parameter name="Noise level">0.0</parameter>
                <parameter name="Detect isotope signals below noise level" selected="false">
                    <parameter name="Chemical elements">H,C,N,O,S</parameter>
                    <parameter name="m/z tolerance">
                        <absolutetolerance>5.0E-4</absolutetolerance>
                        <ppmtolerance>10.0</ppmtolerance>
                    </parameter>
                    <parameter name="Maximum charge of isotope m/z">1</parameter>
                </parameter>
            </module>
            <module name="Exact mass">
                <parameter name="Noise level"/>
                <parameter name="Detect isotope signals below noise level" selected="false">
                    <parameter name="Chemical elements">H,C,N,O,S</parameter>
                    <parameter name="m/z tolerance">
                        <absolutetolerance>5.0E-4</absolutetolerance>
                        <ppmtolerance>10.0</ppmtolerance>
                    </parameter>
                    <parameter name="Maximum charge of isotope m/z">1</parameter>
                </parameter>
            </module>
            <module name="Local maxima">
                <parameter name="Noise level"/>
            </module>
            <module name="Recursive threshold">
                <parameter name="Noise level"/>
                <parameter name="Min m/z peak width"/>
                <parameter name="Max m/z peak width"/>
            </module>
            <module name="Wavelet transform">
                <parameter name="Noise level"/>
                <parameter name="Scale level"/>
                <parameter name="Wavelet window size (%)"/>
            </module>
            <module name="Auto">
                <parameter name="Noise level">1000.0</parameter>
                <parameter name="Detect isotope signals below noise level" selected="false">
                    <parameter name="Chemical elements">H,C,N,O,S</parameter>
                    <parameter name="m/z tolerance">
                        <absolutetolerance>5.0E-4</absolutetolerance>
                        <ppmtolerance>10.0</ppmtolerance>
                    </parameter>
                    <parameter name="Maximum charge of isotope m/z">1</parameter>
                </parameter>
            </module>
        </parameter>
        <parameter name="Denormalize fragment scans (traps)">false</parameter>
        <parameter name="Output netCDF filename (optional)" selected="false"/>
    </batchstep>
    <batchstep method="io.github.mzmine.modules.dataprocessing.featdet_adapchromatogrambuilder.ModularADAPChromatogramBuilderModule" parameter_version="1">
        <parameter name="Raw data files" type="ALL_FILES"/>
        <parameter name="Scan filters" selected="true">
            <parameter name="Scan number"/>
            <parameter name="Base Filtering Integer"/>
            <parameter name="Retention time"/>
            <parameter name="Mobility"/>
            <parameter name="MS level filter" selected="MS1, level = 1">1</parameter>
            <parameter name="Scan definition"/>
            <parameter name="Polarity">Any</parameter>
            <parameter name="Spectrum type">ANY</parameter>
        </parameter>
        <parameter name="Minimum consecutive scans">5</parameter>
        <parameter name="Minimum intensity for consecutive scans">20000.0</parameter>
        <parameter name="Minimum absolute height">500000.0</parameter>
        <parameter name="m/z tolerance (scan-to-scan)">
            <absolutetolerance>0.002</absolutetolerance>
            <ppmtolerance>10.0</ppmtolerance>
        </parameter>
        <parameter name="Suffix">chromatograms</parameter>
        <parameter name="Allow single scan chromatograms"/>
    </batchstep>
    <batchstep method="io.github.mzmine.modules.dataprocessing.featdet_chromatogramdeconvolution.ADAPpeakpicking.AdapResolverModule" parameter_version="2">
        <parameter name="Feature lists" type="BATCH_LAST_FEATURELISTS"/>
        <parameter name="Suffix">resolved</parameter>
        <parameter name="Original feature list">KEEP</parameter>
        <parameter name="MS/MS scan pairing" selected="true">
            <parameter name="MS1 to MS2 precursor tolerance (m/z)">
                <absolutetolerance>0.01</absolutetolerance>
                <ppmtolerance>10.0</ppmtolerance>
            </parameter>
            <parameter name="Retention time filter" selected="Use feature edges" unit="MINUTES">0.2</parameter>
            <parameter name="Minimum relative feature height" selected="false">0.25</parameter>
            <parameter name="Minimum required signals" selected="true">1</parameter>
            <parameter name="Limit by ion mobility edges">false</parameter>
            <parameter name="Merge MS/MS spectra (TIMS)">false</parameter>
            <parameter name="Minimum signal intensity (absolute, TIMS)" selected="false">250.0</parameter>
            <parameter name="Minimum signal intensity (relative, TIMS)" selected="false">0.01</parameter>
        </parameter>
        <parameter name="Dimension">Retention time</parameter>
        <parameter name="S/N threshold">10.0</parameter>
        <parameter name="S/N estimator" selected_item="Intensity window SN">
            <module name="Intensity window SN"/>
            <module name="Wavelet Coeff. SN">
                <parameter name="Peak width mult.">3.0</parameter>
                <parameter name="abs(wavelet coeffs.)">true</parameter>
            </module>
        </parameter>
        <parameter name="min feature height">100000.0</parameter>
        <parameter name="Coefficient/area threshold">110.0</parameter>
        <parameter name="Peak duration range">
            <min>0.0</min>
            <max>10.0</max>
        </parameter>
        <parameter name="RT wavelet range">
            <min>0.0</min>
            <max>0.05</max>
        </parameter>
    </batchstep>
    <batchstep method="io.github.mzmine.modules.dataprocessing.filter_isotopegrouper.IsotopeGrouperModule" parameter_version="1">
        <parameter name="Feature lists" type="BATCH_LAST_FEATURELISTS"/>
        <parameter name="Name suffix">deisotoped</parameter>
        <parameter name="m/z tolerance (intra-sample)">
            <absolutetolerance>0.0</absolutetolerance>
            <ppmtolerance>5.0</ppmtolerance>
        </parameter>
        <parameter name="Retention time tolerance" unit="MINUTES">0.05</parameter>
        <parameter name="Mobility tolerance" selected="false"/>
        <parameter name="Monotonic shape">true</parameter>
        <parameter name="Maximum charge">3</parameter>
        <parameter name="Representative isotope">Most intense</parameter>
        <parameter name="Never remove feature with MS2">false</parameter>
        <parameter name="Original feature list">REMOVE</parameter>
    </batchstep>
    <batchstep method="io.github.mzmine.modules.dataprocessing.align_join.JoinAlignerModule" parameter_version="1">
        <parameter name="Feature lists" type="BATCH_LAST_FEATURELISTS"/>
        <parameter name="Feature list name">Aligned feature list</parameter>
        <parameter name="m/z tolerance (sample-to-sample)">
            <absolutetolerance>0.0</absolutetolerance>
            <ppmtolerance>20.0</ppmtolerance>
        </parameter>
        <parameter name="Weight for m/z">50.0</parameter>
        <parameter name="Retention time tolerance" unit="MINUTES">0.2</parameter>
        <parameter name="Weight for RT">50.0</parameter>
        <parameter name="Mobility tolerance" selected="false"/>
        <parameter name="Mobility weight">1.0</parameter>
        <parameter name="Require same charge state">false</parameter>
        <parameter name="Require same ID">false</parameter>
        <parameter name="Compare isotope pattern" selected="false">
            <parameter name="Isotope m/z tolerance">
                <absolutetolerance>0.001</absolutetolerance>
                <ppmtolerance>5.0</ppmtolerance>
            </parameter>
            <parameter name="Minimum absolute intensity"/>
            <parameter name="Minimum score"/>
        </parameter>
        <parameter name="Compare spectra similarity" selected="false">
            <parameter name="Spectral m/z tolerance">
                <absolutetolerance>0.001</absolutetolerance>
                <ppmtolerance>10.0</ppmtolerance>
            </parameter>
            <parameter name="MS level">2</parameter>
            <parameter name="Compare spectra similarity" selected_item="Weighted cosine similarity">
                <module name="Weighted cosine similarity">
                    <parameter name="Weights">MassBank (mz^2 * I^0.5)</parameter>
                    <parameter name="Minimum  cos similarity">0.7</parameter>
                    <parameter name="Handle unmatched signals">KEEP ALL AND MATCH TO ZERO</parameter>
                </module>
                <module name="Composite cosine identity (e.g., GC-EI-MS; similar to NIST search)">
                    <parameter name="Weights">MassBank (mz^2 * I^0.5)</parameter>
                    <parameter name="Minimum  cos similarity">0.7</parameter>
                    <parameter name="Handle unmatched signals">KEEP ALL AND MATCH TO ZERO</parameter>
                </module>
            </parameter>
        </parameter>
        <parameter name="Original feature list">KEEP</parameter>
    </batchstep>
    <batchstep method="io.github.mzmine.modules.dataprocessing.filter_rowsfilter.RowsFilterModule" parameter_version="2">
        <parameter name="Feature lists" type="BATCH_LAST_FEATURELISTS"/>
        <parameter name="Name suffix">filtered</parameter>
        <parameter name="Minimum aligned features (samples)" selected="true">
            <abs>2</abs>
            <rel>0.0</rel>
        </parameter>
        <parameter name="Minimum features in an isotope pattern" selected="true">2</parameter>
        <parameter name="Validate 13C isotope pattern" selected="false">
            <parameter name="m/z tolerance">
                <absolutetolerance>5.0E-4</absolutetolerance>
                <ppmtolerance>10.0</ppmtolerance>
            </parameter>
            <parameter name="Max charge">1</parameter>
            <parameter name="Estimate minimum carbon">true</parameter>
            <parameter name="Remove if 13C">true</parameter>
            <parameter name="Exclude isotopes">H,C,N,O,S</parameter>
        </parameter>
        <parameter name="Remove redundant isotope rows">false</parameter>
        <parameter name="m/z" selected="false"/>
        <parameter name="Retention time" selected="false"/>
        <parameter name="features duration range" selected="false">
            <min>0.0</min>
            <max>3.0</max>
        </parameter>
        <parameter name="Chromatographic FWHM" selected="false">
            <min>0.0</min>
            <max>1.0</max>
        </parameter>
        <parameter name="Charge" selected="false">
            <min>1</min>
            <max>2</max>
        </parameter>
        <parameter name="Kendrick mass defect" selected="false">
            <parameter name="Kendrick mass defect">
                <min>0.0</min>
                <max>1.0</max>
            </parameter>
            <parameter name="Kendrick mass base"/>
            <parameter name="Shift">0.0</parameter>
            <parameter name="Charge">1</parameter>
            <parameter name="Divisor">1</parameter>
            <parameter name="Use Remainder of Kendrick mass">false</parameter>
        </parameter>
        <parameter name="Parameter">No parameters defined</parameter>
        <parameter name="Only identified?">false</parameter>
        <parameter name="Text in identity" selected="false"/>
        <parameter name="Text in comment" selected="false"/>
        <parameter name="Keep or remove rows">Keep rows that match all criteria</parameter>
        <parameter name="Feature with MS2 scan">false</parameter>
        <parameter name="Never remove feature with MS2">false</parameter>
        <parameter name="Reset the feature number ID">false</parameter>
        <parameter name="Mass defect" selected="false"/>
        <parameter name="Original feature list">KEEP</parameter>
    </batchstep>
    <batchstep method="io.github.mzmine.modules.dataprocessing.filter_duplicatefilter.DuplicateFilterModule" parameter_version="1">
        <parameter name="Feature lists" type="BATCH_LAST_FEATURELISTS"/>
        <parameter name="Name suffix">filtered</parameter>
        <parameter name="Filter mode">NEW AVERAGE</parameter>
        <parameter name="m/z tolerance">
            <absolutetolerance>0.0</absolutetolerance>
            <ppmtolerance>10.0</ppmtolerance>
        </parameter>
        <parameter name="RT tolerance" unit="MINUTES">0.2</parameter>
        <parameter name="Mobility tolerance" selected="false">0.008</parameter>
        <parameter name="Require same identification">false</parameter>
        <parameter name="Original feature list">KEEP</parameter>
    </batchstep>
    <batchstep method="io.github.mzmine.modules.dataprocessing.gapfill_peakfinder.multithreaded.MultiThreadPeakFinderModule" parameter_version="1">
        <parameter name="Feature lists" type="BATCH_LAST_FEATURELISTS"/>
        <parameter name="Name suffix">gap-filled</parameter>
        <parameter name="Intensity tolerance">0.05</parameter>
        <parameter name="m/z tolerance (sample-to-sample)">
            <absolutetolerance>0.0</absolutetolerance>
            <ppmtolerance>10.0</ppmtolerance>
        </parameter>
        <parameter name="Retention time tolerance" unit="MINUTES">0.2</parameter>
        <parameter name="Minimum scans (data points)">1</parameter>
        <parameter name="Original feature list">KEEP</parameter>
    </batchstep>
    <batchstep method="io.github.mzmine.modules.dataprocessing.filter_groupms2.GroupMS2Module" parameter_version="2">
        <parameter name="Feature lists" type="BATCH_LAST_FEATURELISTS"/>
        <parameter name="MS1 to MS2 precursor tolerance (m/z)">
            <absolutetolerance>0.01</absolutetolerance>
            <ppmtolerance>10.0</ppmtolerance>
        </parameter>
        <parameter name="Retention time filter" selected="Use feature edges" unit="MINUTES">0.2</parameter>
        <parameter name="Minimum relative feature height" selected="false">0.25</parameter>
        <parameter name="Minimum required signals" selected="true">1</parameter>
        <parameter name="Limit by ion mobility edges">false</parameter>
        <parameter name="Merge MS/MS spectra (TIMS)">false</parameter>
        <parameter name="Minimum signal intensity (absolute, TIMS)" selected="false">250.0</parameter>
        <parameter name="Minimum signal intensity (relative, TIMS)" selected="false">0.01</parameter>
    </batchstep>
    <batchstep method="io.github.mzmine.modules.io.export_features_csv_legacy.LegacyCSVExportModule" parameter_version="1">
        <parameter name="Feature lists" type="BATCH_LAST_FEATURELISTS"/>
        <parameter name="Filename">
            <current_file>/global/cfs/cdirs/metatlas/projects/untargeted_tasks/20240225_EB_VN_106100-001_RingTrial2_20230627_EXP120A_HILICZ_USHXG02065_TopIS0315_positive/20240225_EB_VN_106100-001_RingTrial2_20230627_EXP120A_HILICZ_USHXG02065_TopIS0315_positive_peak-height.csv</current_file>
            <last_file>/global/cfs/cdirs/metatlas/projects/untargeted_tasks/20240225_EB_VN_106100-001_RingTrial2_20230627_EXP120A_HILICZ_USHXG02065_TopIS0315_positive/20240225_EB_VN_106100-001_RingTrial2_20230627_EXP120A_HILICZ_USHXG02065_TopIS0315_positive_peak-height.csv</last_file>
            <last_file>/global/cfs/cdirs/metatlas/projects/untargeted_tasks/20240225_EB_VN_106100-001_RingTrial2_20230627_EXP120A_HILICZ_USHXG02065_TopIS0315_positive/20240225_EB_VN_106100-001_RingTrial2_20230627_EXP120A_HILICZ_USHXG02065_TopIS0315_positive_peakheight</last_file>
            <last_file>/global/cfs/cdirs/metatlas/projects/untargeted_tasks/20240225_EB_VN_106100-001_RingTrial2_20230627_EXP120A_HILICZ_USHXG02065_TopIS0315_positive/20240225_EB_VN_106100-001_RingTrial2_20230627_EXP120A_HILICZ_USHXG02065_TopIS0315_positive</last_file>
            <last_file>/</last_file>
        </parameter>
        <parameter name="Field separator">,</parameter>
        <parameter name="Export common elements">
            <item>Export row ID</item>
            <item>Export row m/z</item>
            <item>Export row retention time</item>
        </parameter>
        <parameter name="Export data file elements">
            <item>Peak height</item>
        </parameter>
        <parameter name="Export quantitation results and other information">false</parameter>
        <parameter name="Identification separator">,</parameter>
        <parameter name="Filter rows">ALL</parameter>
    </batchstep>
    <batchstep method="io.github.mzmine.modules.io.export_features_gnps.fbmn.GnpsFbmnExportAndSubmitModule" parameter_version="2">
        <parameter name="Feature lists" type="BATCH_LAST_FEATURELISTS"/>
        <parameter name="Filename">
            <current_file>/global/cfs/cdirs/metatlas/projects/untargeted_tasks/20240225_EB_VN_106100-001_RingTrial2_20230627_EXP120A_HILICZ_USHXG02065_TopIS0315_positive/20240225_EB_VN_106100-001_RingTrial2_20230627_EXP120A_HILICZ_USHXG02065_TopIS0315_positive</current_file>
            <last_file>/global/cfs/cdirs/metatlas/projects/untargeted_tasks/20240225_EB_VN_106100-001_RingTrial2_20230627_EXP120A_HILICZ_USHXG02065_TopIS0315_positive/20240225_EB_VN_106100-001_RingTrial2_20230627_EXP120A_HILICZ_USHXG02065_TopIS0315_positive</last_file>
        </parameter>
        <parameter name="Merge MS/MS (experimental)" selected="true">
            <parameter name="Select spectra to merge">across samples</parameter>
            <parameter name="m/z merge mode">most intense</parameter>
            <parameter name="intensity merge mode">maximum intensity</parameter>
            <parameter name="Expected mass deviation">
                <absolutetolerance>0.001</absolutetolerance>
                <ppmtolerance>10.0</ppmtolerance>
            </parameter>
            <parameter name="Cosine threshold (%)">0.7</parameter>
            <parameter name="Signal count threshold (%)">0.2</parameter>
            <parameter name="Isolation window offset (m/z)">0.0</parameter>
            <parameter name="Isolation window width (m/z)">3.0</parameter>
        </parameter>
        <parameter name="Filter rows">ONLY WITH MS2</parameter>
        <parameter name="Feature intensity">Area</parameter>
        <parameter name="CSV export">SIMPLE</parameter>
        <parameter name="Submit to GNPS" selected="false">
            <parameter name="Meta data file" selected="false"/>
            <parameter name="Export ion identity networks">true</parameter>
            <parameter name="Presets">HIGHRES</parameter>
            <parameter name="Job title"/>
            <parameter name="Email"/>
            <parameter name="Username"/>
            <parameter name="Password"/>
            <parameter name="Open website">true</parameter>
        </parameter>
        <parameter name="Open folder">false</parameter>
    </batchstep>
</batch>
